# Supplementary material for: DNA replication initiation drives focal mutagenesis and rearrangements in human cancers
Source: Nat Commun. 2024 Dec 30;15:10850. doi: 10.1038/s41467-024-55148-3 (PMC11685606; doi:10.1038/s41467-024-55148-3)
Supplement: Supplementary file 3 — Supplementary Data 1 [file 41467_2024_55148_MOESM3_ESM.txt]

1	1406930	1406931	0.9276	ori.84	299
1	1447180	1447181	0.9592	ori.85	799
1	1509980	1509981	0.9506	ori.88	999
1	3228914	3228915	0.8224	ori.253	299
1	3712764	3712765	0.9402	ori.315	999
1	3773914	3773915	0.9474	ori.316	1099
1	4109910	4109911	0.8645	ori.323	499
1	4677710	4677711	0.8189	ori.327	299
1	5020160	5020161	0.8954	ori.333	399
1	5172510	5172511	0.8451	ori.334	299
1	5306460	5306461	0.9228	ori.335	799
1	5564510	5564511	0.8497	ori.336	299
1	5948010	5948011	0.8441	ori.346	299
1	6453460	6453461	0.9713	ori.376	1399
1	6614360	6614361	0.9275	ori.392	799
1	6761610	6761611	0.9323	ori.400	899
1	7023360	7023361	0.8384	ori.403	1999
1	7067710	7067711	0.8021	ori.404	299
1	7289460	7289461	0.8497	ori.405	599
1	7580310	7580311	0.8705	ori.409	499
1	7610760	7610761	0.861	ori.410	399
1	7648210	7648211	0.8171	ori.411	299
1	7764910	7764911	0.9577	ori.421	1899
1	7934560	7934561	0.8047	ori.424	399
1	8055210	8055211	0.9148	ori.427	299
1	8086660	8086661	0.9176	ori.428	1799
1	8483860	8483861	0.9412	ori.435	999
1	8763359	8763360	0.9834	ori.436	599
1	8877659	8877660	0.9327	ori.437	1199
1	8938759	8938760	0.9257	ori.438	1399
1	9099509	9099510	0.8998	ori.439	1299
1	9132059	9132060	0.9402	ori.440	799
1	9189009	9189010	0.9422	ori.441	1499
1	9242809	9242810	0.9545	ori.442	1299
1	9294809	9294810	0.9317	ori.443	699
1	9327359	9327360	0.8345	ori.444	399
1	9353159	9353160	0.9574	ori.445	1599
1	9378309	9378310	0.8224	ori.446	299
1	9411959	9411960	0.8025	ori.447	399
1	9460759	9460760	0.8224	ori.448	399
1	9489009	9489010	0.8189	ori.449	299
1	9599809	9599810	0.9354	ori.450	1099
1	9712358	9712359	0.9422	ori.458	1399
1	9829058	9829059	0.8641	ori.464	399
1	9883858	9883859	0.9458	ori.465	1599
1	9904658	9904659	0.8264	ori.466	599
1	9970258	9970259	0.9139	ori.469	1399
1	10003358	10003359	0.8564	ori.470	399
1	10057608	10057609	0.9795	ori.471	899
1	10092908	10092909	0.9022	ori.472	699
1	10270708	10270709	0.9521	ori.473	1499
1	10459107	10459108	0.9314	ori.474	1099
1	10490657	10490658	0.9604	ori.475	599
1	11072857	11072858	0.9394	ori.510	999
1	11159707	11159708	0.8697	ori.513	699
1	11539157	11539158	0.9317	ori.518	1799
1	11582857	11582858	0.91	ori.519	799
1	11796307	11796308	0.8842	ori.526	899
1	11865957	11865958	0.9072	ori.530	1199
1	11919307	11919308	0.8549	ori.531	499
1	12079757	12079758	0.876	ori.541	799
1	12290557	12290558	0.9236	ori.549	1599
1	12655763	12655764	0.9327	ori.550	1299
1	12705069	12705070	0.8444	ori.553	299
1	13910545	13910546	0.8449	ori.554	899
1	14026795	14026796	0.949	ori.555	799
1	14076045	14076046	0.931	ori.556	1099
1	14219695	14219696	0.9256	ori.557	399
1	14294545	14294546	0.8098	ori.558	299
1	14747196	14747197	0.8791	ori.559	399
1	14925246	14925247	0.9236	ori.560	1299
1	15250946	15250947	0.9614	ori.561	1299
1	15394846	15394847	0.8583	ori.562	299
1	15480446	15480447	0.9167	ori.563	2299
1	15573896	15573897	0.972	ori.564	399
1	16010545	16010546	0.8982	ori.573	2099
1	16302295	16302296	0.9282	ori.581	799
1	16442395	16442396	0.839	ori.591	399
1	16736045	16736046	0.8347	ori.607	1299
1	16767295	16767296	0.8321	ori.608	999
1	16825695	16825696	0.9881	ori.609	599
1	17051645	17051646	0.8189	ori.613	299
1	17380595	17380596	0.8003	ori.625	599
1	17445645	17445646	0.8705	ori.626	1099
1	17541395	17541396	0.8011	ori.627	399
1	17561995	17561996	0.8372	ori.628	399
1	17765046	17765047	0.9376	ori.629	899
1	18016045	18016046	0.9027	ori.636	299
1	18347144	18347145	0.8569	ori.639	299
1	18481444	18481445	0.8015	ori.642	299
1	18690244	18690245	0.8423	ori.643	299
1	18710244	18710245	0.8333	ori.644	499
1	18902394	18902395	0.831	ori.648	399
1	18925944	18925945	0.8176	ori.649	499
1	19009344	19009345	0.8023	ori.652	499
1	19043544	19043545	0.8873	ori.653	699
1	19130544	19130545	0.8036	ori.654	299
1	19204044	19204045	0.8266	ori.655	499
1	19229144	19229145	0.8539	ori.656	899
1	19356744	19356745	0.8172	ori.661	299
1	19384344	19384345	0.8349	ori.662	299
1	19536644	19536645	0.9017	ori.663	899
1	19578294	19578295	0.8694	ori.664	599
1	19811794	19811795	0.9174	ori.667	1999
1	19923694	19923695	0.9145	ori.668	799
1	20126393	20126394	0.923	ori.674	799
1	20209143	20209144	0.9335	ori.675	699
1	20468943	20468944	0.8171	ori.676	299
1	20512543	20512544	0.9419	ori.677	499
1	20669743	20669744	0.8491	ori.678	1499
1	20693243	20693244	0.9108	ori.679	1299
1	20727043	20727044	0.8481	ori.680	299
1	20834543	20834544	0.8405	ori.685	499
1	20879193	20879194	0.9341	ori.686	599
1	20960243	20960244	0.948	ori.687	699
1	20988193	20988194	0.8556	ori.688	599
1	21023293	21023294	0.8403	ori.689	799
1	21113343	21113344	0.9756	ori.692	1099
1	21361743	21361744	0.8368	ori.693	699
1	21503143	21503144	0.8972	ori.694	1299
1	21616593	21616594	0.9344	ori.695	1199
1	21671593	21671594	0.9231	ori.696	1599
1	21766693	21766694	0.937	ori.697	599
1	21835943	21835944	0.8785	ori.698	1299
1	22109643	22109644	0.9064	ori.714	1099
1	22263443	22263444	0.8899	ori.721	1699
1	22379543	22379544	0.9625	ori.722	1099
1	22778593	22778594	0.9061	ori.729	799
1	23003643	23003644	0.8507	ori.739	499
1	23110143	23110144	0.8264	ori.746	299
1	23152143	23152144	0.8376	ori.747	299
1	23289893	23289894	0.8258	ori.748	399
1	23346243	23346244	0.9298	ori.749	899
1	23543793	23543794	0.962	ori.752	1199
1	23670743	23670744	0.9524	ori.753	1299
1	23695193	23695194	0.8373	ori.754	1399
1	23810743	23810744	0.9615	ori.757	899
1	23857292	23857293	0.9217	ori.758	799
1	23946240	23946241	0.8958	ori.763	499
1	24018540	24018541	0.8013	ori.764	299
1	24070140	24070141	0.9665	ori.765	1099
1	24104990	24104991	0.9375	ori.766	799
1	24126890	24126891	0.9019	ori.767	1599
1	24151840	24151841	0.8748	ori.768	499
1	24194590	24194591	0.9439	ori.769	799
1	24286290	24286291	0.9282	ori.770	799
1	24306640	24306641	0.9089	ori.771	499
1	24434890	24434891	0.8254	ori.772	599
1	24513840	24513841	0.9284	ori.773	699
1	24739990	24739991	0.8097	ori.776	399
1	24829390	24829391	0.933	ori.777	999
1	24882691	24882692	0.959	ori.778	399
1	24969641	24969642	0.9127	ori.779	1299
1	25071991	25071992	0.9647	ori.780	1199
1	25175241	25175242	0.8561	ori.781	1699
1	25665141	25665142	0.9469	ori.792	499
1	25757291	25757292	0.9399	ori.793	1799
1	25870741	25870742	0.9219	ori.794	1499
1	25943641	25943642	0.9689	ori.795	2099
1	26073341	26073342	0.8376	ori.796	299
1	26101741	26101742	0.8226	ori.797	299
1	26438091	26438092	0.9621	ori.808	1599
1	26560741	26560742	0.8452	ori.813	899
1	26737841	26737842	0.8278	ori.821	299
1	26758741	26758742	0.831	ori.822	299
1	26799141	26799142	0.9629	ori.823	1299
1	26827291	26827292	0.9327	ori.824	1399
1	26947391	26947392	0.9177	ori.827	1199
1	27023141	27023142	0.9741	ori.828	2699
1	27114591	27114592	0.9186	ori.829	799
1	27153891	27153892	0.8598	ori.830	799
1	27190991	27190992	0.8517	ori.831	2399
1	27216491	27216492	0.8988	ori.832	599
1	27248341	27248342	0.894	ori.833	499
1	27286541	27286542	0.9238	ori.834	899
1	27481491	27481492	0.9327	ori.839	399
1	27561241	27561242	0.9481	ori.840	1299
1	27961461	27961462	0.8541	ori.864	1499
1	27986561	27986562	0.9319	ori.865	499
1	28052661	28052662	0.9514	ori.866	899
1	28099911	28099912	0.8819	ori.867	799
1	28143561	28143562	0.8468	ori.868	299
1	28206161	28206162	0.892	ori.869	299
1	28243461	28243462	0.9065	ori.870	499
1	28286411	28286412	0.9301	ori.871	799
1	28586561	28586562	0.9354	ori.872	1499
1	28696511	28696512	0.8997	ori.873	799
1	28879612	28879613	0.8908	ori.876	599
1	28969512	28969513	0.8664	ori.879	599
1	28995662	28995663	0.918	ori.880	699
1	29063762	29063763	0.9308	ori.881	1299
1	29214012	29214013	0.9432	ori.882	1199
1	29241262	29241263	0.9441	ori.883	899
1	29508212	29508213	0.9485	ori.886	999
1	29586162	29586163	0.8639	ori.889	1099
1	29609712	29609713	0.815	ori.890	599
1	29652462	29652463	0.8349	ori.891	299
1	29787962	29787963	0.8674	ori.892	299
1	30102847	30102848	0.8011	ori.896	399
1	30180247	30180248	0.9166	ori.897	599
1	30226797	30226798	0.8376	ori.898	299
1	30368597	30368598	0.8092	ori.899	299
1	30433997	30433998	0.8754	ori.900	299
1	30745447	30745448	0.8296	ori.906	399
1	30793447	30793448	0.8439	ori.907	399
1	30832847	30832848	0.8547	ori.908	399
1	31191647	31191648	0.9191	ori.913	1599
1	31381447	31381448	0.9198	ori.919	1599
1	31538597	31538598	0.8531	ori.920	899
1	31628097	31628098	0.9558	ori.921	899
1	31654897	31654898	0.8331	ori.922	899
1	31712147	31712148	0.8557	ori.923	1599
1	31861597	31861598	0.8374	ori.924	299
1	32083551	32083552	0.9399	ori.930	899
1	32403801	32403802	0.9374	ori.945	1199
1	32479551	32479552	0.9342	ori.946	1099
1	32538551	32538552	0.9019	ori.947	899
1	32574001	32574002	0.8176	ori.948	399
1	32645601	32645602	0.9262	ori.949	999
1	32671351	32671352	0.8816	ori.950	499
1	32757801	32757802	0.9178	ori.953	799
1	32930801	32930802	0.8752	ori.957	799
1	32966251	32966252	0.9809	ori.958	699
1	33078101	33078102	0.8486	ori.959	599
1	33116901	33116902	0.8871	ori.960	799
1	33283301	33283302	0.8998	ori.967	1399
1	33390651	33390652	0.9058	ori.974	299
1	33502451	33502452	0.8924	ori.977	299
1	33547301	33547302	0.8187	ori.978	1599
1	33647151	33647152	0.9386	ori.979	1699
1	33896451	33896452	0.9459	ori.986	1099
1	33938301	33938302	0.8376	ori.987	399
1	34330551	34330552	0.8379	ori.988	299
1	35136901	35136902	0.8085	ori.992	399
1	35395451	35395452	0.9426	ori.1001	1699
1	35450901	35450902	0.9379	ori.1002	599
1	35545201	35545202	0.8081	ori.1003	399
1	35658101	35658102	0.9772	ori.1004	1199
1	35734651	35734652	0.9181	ori.1005	899
1	36235351	36235352	0.9079	ori.1012	699
1	36273951	36273952	0.9429	ori.1013	1099
1	36349201	36349202	0.9047	ori.1014	1199
1	36396701	36396702	0.9727	ori.1015	999
1	36690001	36690002	0.8358	ori.1027	799
1	37322101	37322102	0.8285	ori.1043	399
1	37568601	37568602	0.9351	ori.1049	599
1	37597401	37597402	0.823	ori.1050	399
1	37895351	37895352	0.912	ori.1051	499
1	37980151	37980152	0.9334	ori.1054	1099
1	38019651	38019652	0.9046	ori.1055	299
1	38126822	38126823	0.816	ori.1059	899
1	38157822	38157823	0.8519	ori.1060	1299
1	38219172	38219173	0.9214	ori.1061	1799
1	38325372	38325373	0.8936	ori.1064	799
1	38397472	38397473	0.8683	ori.1065	599
1	38733472	38733473	0.9165	ori.1073	399
1	39284022	39284023	0.8832	ori.1074	1099
1	39457272	39457273	0.9259	ori.1077	1199
1	39547222	39547223	0.9557	ori.1078	1499
1	39571072	39571073	0.9478	ori.1079	1399
1	39612922	39612923	0.8732	ori.1080	499
1	39957022	39957023	0.991	ori.1083	899
1	40041972	40041973	0.8968	ori.1084	1399
1	40075572	40075573	0.8664	ori.1085	399
1	40254772	40254773	0.9732	ori.1091	799
1	40421322	40421323	0.8186	ori.1094	1499
1	40506122	40506123	0.8713	ori.1095	1099
1	40562922	40562923	0.843	ori.1096	499
1	40627372	40627373	0.9363	ori.1097	599
1	40723922	40723923	0.8358	ori.1098	499
1	40839572	40839573	0.9387	ori.1102	799
1	40915822	40915823	0.9377	ori.1103	499
1	40943072	40943073	0.9547	ori.1104	599
1	40974572	40974573	0.893	ori.1105	599
1	41157622	41157623	0.926	ori.1108	899
1	41327322	41327323	0.9123	ori.1113	1699
1	41350272	41350273	0.9023	ori.1114	399
1	41445622	41445623	0.9464	ori.1115	1299
1	41627822	41627823	0.8013	ori.1119	299
1	41707572	41707573	0.9701	ori.1120	1399
1	42128121	42128122	0.9404	ori.1136	1699
1	42344321	42344322	0.8482	ori.1137	299
1	42383821	42383822	0.9555	ori.1138	299
1	42501271	42501272	0.9456	ori.1139	999
1	42800771	42800772	0.9366	ori.1140	1199
1	42846521	42846522	0.9911	ori.1141	699
1	43148321	43148322	0.8971	ori.1144	1499
1	43282871	43282872	0.9314	ori.1147	599
1	43312371	43312372	0.8878	ori.1148	399
1	43390321	43390322	0.8842	ori.1149	699
1	43424221	43424222	0.9431	ori.1150	1499
1	43473271	43473272	0.9344	ori.1151	399
1	43770621	43770622	0.9314	ori.1156	299
1	43855521	43855522	0.8735	ori.1160	699
1	43919321	43919322	0.9178	ori.1161	899
1	44071721	44071722	0.8071	ori.1166	299
1	44116021	44116022	0.8175	ori.1167	699
1	44173271	44173272	0.9308	ori.1168	999
1	44496622	44496623	0.9318	ori.1178	2099
1	44584572	44584573	0.9084	ori.1179	399
1	44820772	44820773	0.9311	ori.1180	599
1	44966722	44966723	0.8165	ori.1183	499
1	45008572	45008573	0.8128	ori.1184	599
1	45061122	45061123	0.8329	ori.1185	299
1	45140172	45140173	0.8517	ori.1188	799
1	45190272	45190273	0.8991	ori.1189	599
1	45308872	45308873	0.924	ori.1196	599
1	45476622	45476623	0.9344	ori.1197	899
1	45672072	45672073	0.9655	ori.1198	799
1	45769622	45769623	0.8402	ori.1199	899
1	45956622	45956623	0.9039	ori.1202	699
1	45987422	45987423	0.8441	ori.1203	699
1	46016522	46016523	0.853	ori.1204	499
1	46050172	46050173	0.9159	ori.1205	799
1	46088672	46088673	0.8574	ori.1206	399
1	46152322	46152323	0.8166	ori.1207	1099
1	46216472	46216473	0.8775	ori.1208	599
1	46269572	46269573	0.9446	ori.1209	799
1	46598622	46598623	0.833	ori.1210	1099
1	46637522	46637523	0.8255	ori.1211	499
1	46669122	46669123	0.8715	ori.1212	499
1	46713322	46713323	0.881	ori.1213	899
1	46768122	46768123	0.9585	ori.1214	1699
1	47133972	47133973	0.9488	ori.1228	799
1	47184772	47184773	0.9562	ori.1229	599
1	47489522	47489523	0.8434	ori.1230	299
1	47691272	47691273	0.897	ori.1233	1199
1	47779872	47779873	0.865	ori.1234	399
1	47799872	47799873	0.959	ori.1235	599
1	47883022	47883023	0.9054	ori.1236	499
1	47974022	47974023	0.9354	ori.1239	899
1	47999072	47999073	0.8248	ori.1240	799
1	48059022	48059023	0.8567	ori.1241	899
1	48283672	48283673	0.8434	ori.1244	399
1	48372622	48372623	0.8152	ori.1245	299
1	48462922	48462923	0.9551	ori.1246	1499
1	48937772	48937773	0.9371	ori.1247	799
1	49242322	49242323	0.9318	ori.1248	499
1	50513972	50513973	0.9506	ori.1249	399
1	51702122	51702123	0.9466	ori.1255	899
1	51984622	51984623	0.9615	ori.1262	899
1	52195472	52195473	0.9055	ori.1263	999
1	52344322	52344323	0.8245	ori.1264	299
1	52455872	52455873	0.9229	ori.1265	1399
1	52499072	52499073	0.8834	ori.1266	599
1	52608022	52608023	0.9585	ori.1267	1099
1	52831672	52831673	0.9666	ori.1268	999
1	53018922	53018923	0.9545	ori.1269	1299
1	53067922	53067923	0.8795	ori.1270	299
1	53164022	53164023	0.8676	ori.1271	499
1	53192272	53192273	0.9788	ori.1272	399
1	53308972	53308973	0.8172	ori.1273	399
1	53639122	53639123	0.865	ori.1281	499
1	53662572	53662573	0.9507	ori.1282	599
1	53686222	53686223	0.8958	ori.1283	499
1	53925323	53925324	0.9047	ori.1286	299
1	54153973	54153974	0.801	ori.1294	399
1	54204523	54204524	0.9001	ori.1295	1699
1	54303973	54303974	0.9052	ori.1296	599
1	54355423	54355424	0.8691	ori.1297	499
1	54411773	54411774	0.9634	ori.1298	1599
1	54518923	54518924	0.8053	ori.1299	499
1	54666073	54666074	0.8733	ori.1300	399
1	54871823	54871824	0.9412	ori.1303	2299
1	55008123	55008124	0.9371	ori.1310	899
1	55037673	55037674	0.8588	ori.1311	399
1	55145523	55145524	0.8064	ori.1312	499
1	55181523	55181524	0.913	ori.1313	499
1	55352473	55352474	0.8789	ori.1316	1799
1	55392373	55392374	0.8158	ori.1317	399
1	55446373	55446374	0.9246	ori.1318	999
1	55681073	55681074	0.9576	ori.1322	1199
1	57044623	57044624	0.913	ori.1323	1099
1	57111073	57111074	0.944	ori.1324	999
1	57889522	57889523	0.9168	ori.1325	299
1	59012322	59012323	0.8808	ori.1326	699
1	59042672	59042673	0.9208	ori.1327	1199
1	59165722	59165723	0.8095	ori.1328	299
1	59249522	59249523	0.8509	ori.1329	3299
1	59282222	59282223	0.8783	ori.1330	499
1	59369622	59369623	0.9289	ori.1331	699
1	59612622	59612623	0.9216	ori.1332	499
1	59762422	59762423	0.8789	ori.1333	699
1	60280572	60280573	0.9384	ori.1334	999
1	60392472	60392473	0.8733	ori.1335	399
1	61548622	61548623	0.9456	ori.1339	1899
1	62208322	62208323	0.9524	ori.1340	1099
1	62784471	62784472	0.844	ori.1341	599
1	62902521	62902522	0.8814	ori.1342	1899
1	63153871	63153872	0.9676	ori.1343	999
1	63833271	63833272	0.9095	ori.1347	799
1	64059521	64059522	0.9086	ori.1348	1099
1	64240121	64240122	0.9538	ori.1349	1299
1	64936383	64936384	0.9181	ori.1350	1999
1	64971383	64971384	0.9597	ori.1351	599
1	65210833	65210834	0.9161	ori.1352	1299
1	65432083	65432084	0.9692	ori.1353	999
1	65468533	65468534	0.9376	ori.1354	499
1	65532833	65532834	0.9143	ori.1355	1899
1	65613983	65613984	0.9732	ori.1356	1799
1	65720283	65720284	0.9681	ori.1357	599
1	65775433	65775434	0.9316	ori.1358	899
1	65834333	65834334	0.8448	ori.1359	299
1	65886233	65886234	0.9186	ori.1360	1099
1	65991233	65991234	1	ori.1361	299
1	66258833	66258834	0.9488	ori.1362	299
1	67519633	67519634	0.9201	ori.1365	1099
1	67773483	67773484	0.9289	ori.1366	399
1	67896383	67896384	0.8025	ori.1367	399
1	68151533	68151534	0.9481	ori.1368	1699
1	68298933	68298934	0.9628	ori.1369	899
1	68697083	68697084	0.8547	ori.1370	399
1	68962683	68962684	0.8722	ori.1371	599
1	70033433	70033434	0.8863	ori.1372	1099
1	70820033	70820034	0.8374	ori.1375	499
1	71513333	71513334	0.8918	ori.1376	499
1	75602585	75602586	0.9074	ori.1377	399
1	76081385	76081386	0.8791	ori.1378	1599
1	76190285	76190286	0.9416	ori.1379	599
1	77334335	77334336	0.8367	ori.1380	699
1	78149085	78149086	0.9468	ori.1383	799
1	78225285	78225286	0.9147	ori.1384	799
1	78245535	78245536	0.8402	ori.1385	299
1	78354535	78354536	0.8815	ori.1386	1099
1	78511734	78511735	0.9282	ori.1387	299
1	82267635	82267636	0.9109	ori.1388	2899
1	84326483	84326484	0.962	ori.1389	399
1	84464783	84464784	0.8933	ori.1390	999
1	84543833	84543834	0.9554	ori.1391	899
1	84764533	84764534	0.9274	ori.1392	899
1	84971983	84971984	0.9148	ori.1393	1199
1	85040133	85040134	0.9435	ori.1394	499
1	85086633	85086634	0.9588	ori.1395	499
1	85156083	85156084	0.9538	ori.1396	999
1	85433433	85433434	0.8976	ori.1397	299
1	85462983	85462984	0.9363	ori.1398	999
1	85514033	85514034	0.9702	ori.1399	1099
1	85666833	85666834	0.9728	ori.1400	1699
1	85930633	85930634	0.9504	ori.1403	1099
1	86563283	86563284	0.9134	ori.1406	399
1	86989683	86989684	0.8205	ori.1407	399
1	87170533	87170534	0.9686	ori.1408	899
1	87380483	87380484	0.8988	ori.1409	599
1	87597883	87597884	0.8446	ori.1410	799
1	89150183	89150184	0.9194	ori.1414	999
1	89458383	89458384	0.9064	ori.1415	599
1	89990409	89990410	0.9161	ori.1416	899
1	90098809	90098810	0.9551	ori.1417	1299
1	90228809	90228810	0.8116	ori.1418	299
1	90286909	90286910	0.9702	ori.1419	1299
1	90309259	90309260	0.8719	ori.1420	799
1	90460859	90460860	0.9312	ori.1421	799
1	91487457	91487458	0.9386	ori.1424	799
1	91870207	91870208	0.9515	ori.1425	499
1	91966807	91966808	0.8545	ori.1426	499
1	92011957	92011958	0.8084	ori.1427	399
1	92351657	92351658	0.9589	ori.1428	1199
1	92495757	92495758	0.9221	ori.1429	399
1	92546057	92546058	0.8278	ori.1430	399
1	92764657	92764658	0.903	ori.1431	799
1	93250457	93250458	0.9465	ori.1434	999
1	93427107	93427108	0.9599	ori.1435	1299
1	93544857	93544858	0.8398	ori.1436	399
1	93645957	93645958	0.8692	ori.1437	999
1	93811607	93811608	0.903	ori.1438	899
1	93914007	93914008	0.9464	ori.1439	1299
1	94146756	94146757	0.8844	ori.1440	1599
1	94243006	94243007	0.8752	ori.1441	299
1	94312756	94312757	0.9183	ori.1442	1999
1	94374856	94374857	0.9618	ori.1443	999
1	94884006	94884007	0.9372	ori.1446	1099
1	95007256	95007257	0.9746	ori.1447	799
1	95285906	95285907	0.9215	ori.1448	699
1	95392556	95392557	0.9702	ori.1449	1599
1	95583206	95583207	0.9651	ori.1450	1099
1	95699906	95699907	0.964	ori.1451	699
1	96218756	96218757	0.8109	ori.1452	399
1	97187606	97187607	0.8987	ori.1453	1099
1	98386456	98386457	0.9329	ori.1454	599
1	98511356	98511357	0.8888	ori.1455	799
1	98833206	98833207	0.8116	ori.1456	299
1	99127356	99127357	0.9513	ori.1457	799
1	99470356	99470357	0.9591	ori.1458	799
1	100315756	100315757	0.9157	ori.1459	599
1	100435656	100435657	0.9034	ori.1460	599
1	100504006	100504007	0.9213	ori.1461	1099
1	100732106	100732107	0.8235	ori.1462	299
1	100818256	100818257	0.8782	ori.1463	999
1	101004856	101004857	0.8951	ori.1464	599
1	101361756	101361757	0.8569	ori.1465	599
1	107599822	107599823	0.8507	ori.1466	1199
1	107684072	107684073	0.9502	ori.1467	699
1	108742822	108742823	0.9272	ori.1468	999
1	109203872	109203873	0.9447	ori.1469	499
1	109235122	109235123	0.8414	ori.1470	999
1	109289522	109289523	0.8651	ori.1471	799
1	109419672	109419673	0.9491	ori.1472	699
1	109505872	109505873	0.9139	ori.1473	499
1	109584522	109584523	0.9452	ori.1474	1199
1	109756772	109756773	0.8319	ori.1478	699
1	109940572	109940573	0.9329	ori.1484	1099
1	109968772	109968773	0.8024	ori.1485	299
1	110198822	110198823	0.8428	ori.1492	399
1	110282922	110282923	0.9062	ori.1493	799
1	110453472	110453473	0.903	ori.1494	1099
1	110527572	110527573	0.916	ori.1495	899
1	110577572	110577573	0.9518	ori.1496	699
1	110693572	110693573	0.9152	ori.1500	1299
1	110950222	110950223	0.8286	ori.1505	399
1	111098172	111098173	0.9018	ori.1506	499
1	111149722	111149723	0.8923	ori.1507	1999
1	111217672	111217673	0.9646	ori.1508	899
1	111506422	111506423	0.8256	ori.1509	399
1	111682872	111682873	0.9032	ori.1510	1099
1	111746922	111746923	0.9672	ori.1511	799
1	111991622	111991623	0.881	ori.1512	799
1	112058422	112058423	0.8114	ori.1513	599
1	112162572	112162573	0.9422	ori.1514	899
1	112437772	112437773	0.8738	ori.1517	299
1	112532872	112532873	0.924	ori.1518	2299
1	113015822	113015823	0.8536	ori.1521	399
1	113161672	113161673	0.867	ori.1524	299
1	113217622	113217623	0.8951	ori.1525	1199
1	113286672	113286673	0.8457	ori.1529	499
1	113392272	113392273	0.8633	ori.1530	299
1	113498672	113498673	0.897	ori.1531	1099
1	113616072	113616073	0.8578	ori.1532	299
1	113933322	113933323	0.9495	ori.1533	1399
1	114301922	114301923	0.9495	ori.1534	799
1	114354822	114354823	0.9146	ori.1535	799
1	114447622	114447623	0.8477	ori.1536	599
1	114472422	114472423	0.9114	ori.1537	1199
1	114695722	114695723	0.8516	ori.1538	1799
1	114889122	114889123	0.8175	ori.1539	399
1	115053421	115053422	0.9577	ori.1540	999
1	115212621	115212622	0.8885	ori.1541	799
1	115323071	115323072	0.8105	ori.1542	299
1	115632171	115632172	0.877	ori.1543	1299
1	115880921	115880922	0.9044	ori.1544	1599
1	116184921	116184922	0.9697	ori.1545	999
1	116382021	116382022	0.8599	ori.1546	599
1	116519371	116519372	0.9432	ori.1547	499
1	116916172	116916173	0.9471	ori.1550	1899
1	116961272	116961273	0.9176	ori.1551	499
1	117113372	117113373	0.9192	ori.1552	1099
1	117210222	117210223	0.9687	ori.1553	999
1	117452822	117452823	0.9476	ori.1554	999
1	117664372	117664373	0.9131	ori.1555	499
1	117909772	117909773	0.9763	ori.1556	1099
1	118148772	118148773	0.9107	ori.1557	1099
1	118472223	118472224	0.8721	ori.1558	599
1	119530623	119530624	0.8693	ori.1559	999
1	120255173	120255174	0.9005	ori.1562	699
1	145415611	145415612	0.8245	ori.1571	399
1	145549173	145549174	0.8341	ori.1568	799
1	145611111	145611112	0.9151	ori.1565	399
1	145713883	145713884	0.842	ori.1564	399
1	146643979	146643980	0.9271	ori.1572	999
1	146714450	146714451	0.9556	ori.1573	799
1	147071692	147071693	0.9388	ori.1574	1399
1	147142272	147142273	0.8392	ori.1575	699
1	149899542	149899543	0.81	ori.1576	299
1	149982599	149982600	0.943	ori.1577	699
1	150039457	150039458	0.8205	ori.1578	799
1	150122440	150122441	0.9487	ori.1579	1499
1	150207598	150207599	0.9133	ori.1580	499
1	150241250	150241251	0.8741	ori.1581	499
1	150337176	150337177	0.8974	ori.1582	399
1	150848976	150848977	0.9005	ori.1588	799
1	150981026	150981027	0.8678	ori.1591	499
1	151162476	151162477	0.8326	ori.1596	399
1	151227326	151227327	0.8788	ori.1597	299
1	151254726	151254727	0.8601	ori.1598	1899
1	151299776	151299777	0.8763	ori.1599	399
1	151431726	151431727	0.9248	ori.1600	299
1	151483976	151483977	0.889	ori.1601	999
1	151585026	151585027	0.9604	ori.1602	1099
1	151735726	151735727	0.8441	ori.1605	699
1	151763426	151763427	0.8009	ori.1606	1499
1	151798576	151798577	0.8351	ori.1607	399
1	151882026	151882027	0.9178	ori.1608	699
1	151966326	151966327	0.9393	ori.1609	1299
1	152009276	152009277	0.8561	ori.1610	999
1	152083476	152083477	0.8541	ori.1611	799
1	152488026	152488027	0.9566	ori.1614	299
1	152883326	152883327	0.8595	ori.1615	299
1	153234026	153234027	0.9558	ori.1616	699
1	153631176	153631177	0.9094	ori.1624	399
1	153700776	153700777	0.8017	ori.1627	399
1	154193476	154193477	0.8891	ori.1638	1399
1	154378226	154378227	0.9182	ori.1642	1099
1	154474926	154474927	0.9652	ori.1643	1499
1	154600176	154600177	0.9262	ori.1647	599
1	154733126	154733127	0.9805	ori.1648	299
1	154782926	154782927	0.813	ori.1649	499
1	154819576	154819577	0.8259	ori.1650	599
1	155532591	155532592	0.973	ori.1685	999
1	155658441	155658442	0.9314	ori.1686	899
1	155920791	155920792	0.882	ori.1687	399
1	155948241	155948242	0.8871	ori.1688	1299
1	155990491	155990492	0.8342	ori.1689	599
1	156023741	156023742	0.8767	ori.1690	1699
1	156052391	156052392	0.8899	ori.1691	1399
1	156131041	156131042	0.9577	ori.1694	299
1	156216441	156216442	0.806	ori.1695	2099
1	156427192	156427193	0.8258	ori.1706	399
1	156561792	156561793	0.9163	ori.1709	799
1	157015742	157015743	0.982	ori.1737	899
1	157108242	157108243	0.93	ori.1738	1099
1	157165290	157165291	0.8812	ori.1739	1399
1	158083340	158083341	0.9459	ori.1742	499
1	158150890	158150891	0.8267	ori.1743	399
1	158182440	158182441	0.8658	ori.1744	499
1	159750940	159750941	0.935	ori.1747	699
1	159779440	159779441	0.8025	ori.1748	499
1	159942840	159942841	0.8527	ori.1759	499
1	160068440	160068441	0.931	ori.1762	1099
1	160232190	160232191	0.8525	ori.1765	399
1	160313240	160313241	0.8497	ori.1766	299
1	160340590	160340591	0.9195	ori.1767	399
1	161168040	161168041	0.8189	ori.1780	299
1	161228790	161228791	0.9101	ori.1781	599
1	161275340	161275341	0.8264	ori.1782	299
1	161410440	161410441	0.9276	ori.1785	299
1	161696590	161696591	0.8839	ori.1786	1599
1	161719840	161719841	0.8729	ori.1787	299
1	161993540	161993541	0.9479	ori.1788	699
1	162039740	162039741	0.9517	ori.1789	899
1	162137340	162137341	0.8108	ori.1790	299
1	162467890	162467891	0.9082	ori.1791	599
1	162531490	162531491	0.9457	ori.1792	999
1	163598327	163598328	0.8936	ori.1793	399
1	164528287	164528288	0.8528	ori.1794	299
1	165325737	165325738	0.9142	ori.1795	999
1	165600687	165600688	0.8627	ori.1796	699
1	165667787	165667788	0.8633	ori.1797	499
1	165797337	165797338	0.9522	ori.1798	1199
1	166136187	166136188	0.9661	ori.1799	899
1	166808937	166808938	0.938	ori.1800	999
1	166845287	166845288	0.9367	ori.1801	699
1	166944987	166944988	0.9807	ori.1802	299
1	167095437	167095438	0.8552	ori.1803	399
1	167190437	167190438	0.9248	ori.1804	2199
1	167424737	167424738	0.9404	ori.1805	1399
1	167486587	167486588	0.8418	ori.1806	299
1	167522887	167522888	0.935	ori.1807	899
1	167905838	167905839	0.8882	ori.1810	1799
1	168062288	168062289	0.8211	ori.1811	299
1	168105988	168105989	0.9211	ori.1812	1499
1	168148288	168148289	0.8738	ori.1813	499
1	168195438	168195439	0.951	ori.1814	999
1	168993688	168993689	0.9385	ori.1815	299
1	169075688	169075689	0.9764	ori.1816	1499
1	169454988	169454989	0.9105	ori.1817	899
1	169862741	169862742	0.9139	ori.1818	599
1	171351039	171351040	0.8329	ori.1819	399
1	171454939	171454940	0.8574	ori.1820	399
1	171711190	171711191	0.8963	ori.1821	699
1	171810890	171810891	0.9436	ori.1822	899
1	172413140	172413141	0.8258	ori.1823	399
1	172502290	172502291	0.9227	ori.1824	699
1	173446539	173446540	0.9276	ori.1825	999
1	173837638	173837639	0.9384	ori.1826	599
1	173991288	173991289	0.9385	ori.1827	1099
1	174128738	174128739	0.9614	ori.1828	999
1	174611888	174611889	0.8742	ori.1829	299
1	174969336	174969337	0.9535	ori.1830	799
1	175094886	175094887	0.8938	ori.1831	499
1	175162436	175162437	0.8573	ori.1832	1199
1	176176136	176176137	0.9347	ori.1833	999
1	177133886	177133887	0.8351	ori.1834	499
1	178007085	178007086	0.9592	ori.1835	299
1	178063335	178063336	0.9532	ori.1836	1199
1	178456135	178456136	0.9001	ori.1837	799
1	178511685	178511686	0.8522	ori.1838	1699
1	178694685	178694686	0.9759	ori.1839	1299
1	178995335	178995336	0.9497	ori.1840	1199
1	179051535	179051536	0.9575	ori.1841	799
1	179198685	179198686	0.9694	ori.1842	1099
1	179263035	179263036	0.9353	ori.1843	599
1	179335135	179335136	0.8452	ori.1844	599
1	179713085	179713086	0.9673	ori.1847	1299
1	179851985	179851986	0.8464	ori.1848	899
1	179924085	179924086	0.927	ori.1849	699
1	180124135	180124136	0.9334	ori.1850	1199
1	180199585	180199586	0.9508	ori.1853	2299
1	180220185	180220186	0.8082	ori.1854	299
1	180471635	180471636	0.9056	ori.1855	799
1	180601436	180601437	0.9297	ori.1856	799
1	180882036	180882037	0.9577	ori.1857	1399
1	180991936	180991937	0.9183	ori.1861	999
1	181159236	181159237	0.9123	ori.1864	399
1	181287586	181287587	0.8938	ori.1865	299
1	181382586	181382587	0.9162	ori.1866	699
1	181451486	181451487	0.8937	ori.1867	499
1	181999085	181999086	0.9144	ori.1868	899
1	182360785	182360786	0.9528	ori.1869	1499
1	182584385	182584386	0.8891	ori.1870	499
1	182758835	182758836	0.9605	ori.1871	599
1	182808635	182808636	0.9384	ori.1872	799
1	182922385	182922386	0.9221	ori.1873	499
1	182992635	182992636	0.9605	ori.1874	1599
1	183441335	183441336	0.8488	ori.1875	1999
1	183604785	183604786	0.8739	ori.1876	1099
1	183774284	183774285	0.9406	ori.1877	299
1	184356184	184356185	0.9614	ori.1880	1499
1	184723784	184723785	0.9263	ori.1881	899
1	184830734	184830735	0.8275	ori.1882	399
1	184943332	184943333	0.925	ori.1883	799
1	185014932	185014933	0.9487	ori.1884	999
1	185126132	185126133	0.8552	ori.1885	1199
1	185286282	185286283	0.8692	ori.1886	1899
1	185703532	185703533	0.9077	ori.1887	399
1	186344432	186344433	0.8417	ori.1888	799
1	192777930	192777931	0.9093	ori.1889	599
1	193028680	193028681	0.8549	ori.1890	899
1	197115530	197115531	0.8414	ori.1893	399
1	197170380	197170381	0.8072	ori.1894	699
1	197721080	197721081	0.8596	ori.1895	299
1	197744380	197744381	0.9594	ori.1896	899
1	198126380	198126381	0.9134	ori.1899	1099
1	200378928	200378929	0.913	ori.1902	999
1	200589728	200589729	0.8479	ori.1903	399
1	200638978	200638979	0.9425	ori.1904	899
1	200708528	200708529	0.9387	ori.1905	999
1	200941228	200941229	0.8093	ori.1912	999
1	200992678	200992679	0.9857	ori.1913	699
1	201294428	201294429	0.8072	ori.1925	599
1	201368428	201368429	0.9545	ori.1926	799
1	201476178	201476179	0.9338	ori.1930	699
1	201508428	201508429	0.8712	ori.1931	1799
1	201709028	201709029	0.8365	ori.1935	799
1	201798378	201798379	0.912	ori.1936	499
1	201952128	201952129	0.9645	ori.1939	799
1	201982028	201982029	0.8417	ori.1940	399
1	202003978	202003979	0.8206	ori.1941	299
1	202183428	202183429	0.8949	ori.1948	399
1	202214428	202214429	0.8002	ori.1949	399
1	202287628	202287629	0.8237	ori.1950	599
1	202317978	202317979	0.8999	ori.1951	499
1	202830528	202830529	0.8615	ori.1956	999
1	202858028	202858029	0.9365	ori.1957	799
1	202896328	202896329	0.9176	ori.1958	399
1	203045078	203045079	0.9447	ori.1963	499
1	203155678	203155679	0.8226	ori.1966	299
1	203274778	203274779	0.9126	ori.1967	899
1	203296678	203296679	0.8753	ori.1968	699
1	203524878	203524879	0.8189	ori.1969	299
1	203619578	203619579	0.8708	ori.1970	499
1	203765128	203765129	0.8817	ori.1971	399
1	204043078	204043079	0.8819	ori.1972	2099
1	204120978	204120979	0.9193	ori.1973	1499
1	204159828	204159829	0.918	ori.1974	399
1	204182978	204182979	0.8342	ori.1975	299
1	204347028	204347029	0.9147	ori.1976	599
1	204463778	204463779	0.9356	ori.1979	899
1	204485628	204485629	0.8519	ori.1980	399
1	204721578	204721579	0.8535	ori.1985	699
1	204797828	204797829	0.9038	ori.1986	399
1	205290728	205290729	0.9339	ori.1997	799
1	205313078	205313079	0.941	ori.1998	899
1	205426328	205426329	0.9294	ori.1999	799
1	205446878	205446879	0.808	ori.2000	499
1	205473978	205473979	0.8432	ori.2001	1099
1	205498228	205498229	0.8735	ori.2002	799
1	205600878	205600879	0.9532	ori.2006	899
1	205649478	205649479	0.9524	ori.2007	1099
1	205718828	205718829	0.9579	ori.2008	799
1	205744178	205744179	0.8274	ori.2009	699
1	205782428	205782429	0.9125	ori.2010	1399
1	206223879	206223880	0.9054	ori.2011	699
1	206644143	206644144	0.837	ori.2012	399
1	206680833	206680834	0.8973	ori.2013	999
1	206730578	206730579	0.9111	ori.2014	699
1	206785853	206785854	0.9068	ori.2015	599
1	206808995	206808996	0.9632	ori.2016	699
1	206858845	206858846	0.9367	ori.2017	1599
1	207083045	207083046	0.9312	ori.2018	799
1	207494995	207494996	0.8801	ori.2021	899
1	208042295	208042296	0.9375	ori.2022	899
1	208084195	208084196	0.8419	ori.2023	499
1	208417345	208417346	0.9592	ori.2026	1599
1	209848895	209848896	0.8555	ori.2027	899
1	210465895	210465896	0.8694	ori.2031	499
1	210502344	210502345	0.9487	ori.2032	599
1	211307242	211307243	0.9142	ori.2033	1199
1	211433192	211433193	0.917	ori.2034	2299
1	211500442	211500443	0.9526	ori.2035	599
1	211688742	211688743	0.8865	ori.2036	799
1	211752142	211752143	0.9458	ori.2037	2199
1	212003942	212003943	0.9817	ori.2038	799
1	212459042	212459043	0.9624	ori.2039	1399
1	212688342	212688343	0.9023	ori.2042	399
1	212732142	212732143	0.9715	ori.2043	599
1	212781642	212781643	0.8541	ori.2044	2999
1	212838792	212838793	0.8237	ori.2045	499
1	212873292	212873293	0.9486	ori.2046	1699
1	213031842	213031843	0.9324	ori.2047	999
1	213124092	213124093	0.858	ori.2048	899
1	213188792	213188793	0.8999	ori.2049	499
1	213224742	213224743	0.906	ori.2050	599
1	214078693	214078694	0.8438	ori.2051	299
1	214454593	214454594	0.9471	ori.2054	899
1	214724843	214724844	0.9067	ori.2055	1399
1	214776793	214776794	0.9188	ori.2056	499
1	215740943	215740944	0.9406	ori.2057	799
1	216774492	216774493	0.9669	ori.2058	299
1	217263092	217263093	0.9399	ori.2059	299
1	218141692	218141693	0.8395	ori.2060	299
1	218338442	218338443	0.8979	ori.2061	999
1	218497342	218497343	0.8211	ori.2062	799
1	218519292	218519293	0.8929	ori.2063	699
1	219347292	219347293	0.8976	ori.2064	299
1	220219742	220219743	0.8837	ori.2065	399
1	220267592	220267593	0.9571	ori.2066	699
1	220445692	220445693	0.8578	ori.2067	699
1	220701992	220701993	0.9766	ori.2068	1099
1	220863842	220863843	0.9538	ori.2069	799
1	220921842	220921843	0.8839	ori.2070	599
1	220960442	220960443	0.9276	ori.2071	599
1	221053292	221053293	0.9626	ori.2072	899
1	221356192	221356193	0.8313	ori.2073	299
1	221916442	221916443	0.9314	ori.2074	999
1	222638792	222638793	0.9308	ori.2075	299
1	222791592	222791593	0.9029	ori.2076	1299
1	222988442	222988443	0.9056	ori.2077	599
1	223254992	223254993	0.8615	ori.2078	299
1	223316542	223316543	0.9191	ori.2079	599
1	223537342	223537343	0.8992	ori.2080	1799
1	223566992	223566993	0.9206	ori.2081	699
1	223900602	223900603	0.9008	ori.2082	1399
1	224033702	224033703	0.9741	ori.2083	1199
1	224302102	224302103	0.8502	ori.2084	799
1	224371202	224371203	0.9657	ori.2085	1199
1	224622202	224622203	0.9191	ori.2088	1599
1	224804102	224804103	0.9378	ori.2089	799
1	225117502	225117503	0.9108	ori.2090	799
1	225663002	225663003	0.8305	ori.2093	399
1	225840902	225840903	0.9591	ori.2094	1399
1	226033651	226033652	0.8104	ori.2097	499
1	226187151	226187152	0.8512	ori.2102	499
1	226250151	226250152	0.9606	ori.2103	1499
1	226271351	226271352	0.9385	ori.2104	899
1	226374301	226374302	0.9346	ori.2107	799
1	226402851	226402852	0.8001	ori.2108	499
1	226496851	226496852	0.9472	ori.2109	1299
1	226595651	226595652	0.9343	ori.2110	699
1	226736651	226736652	0.954	ori.2111	899
1	226891251	226891252	0.949	ori.2112	499
1	227058401	227058402	0.9647	ori.2115	799
1	227127901	227127902	0.8848	ori.2116	1199
1	227506201	227506202	0.9492	ori.2117	1199
1	227730151	227730152	0.9857	ori.2118	699
1	227976001	227976002	0.8582	ori.2121	2599
1	228003751	228003752	0.8114	ori.2122	499
1	228463951	228463952	0.8801	ori.2154	1099
1	228645451	228645452	0.8878	ori.2164	299
1	228675251	228675252	0.8775	ori.2165	2099
1	228871147	228871148	0.9541	ori.2166	599
1	229406947	229406948	0.9663	ori.2167	799
1	229478397	229478398	0.9741	ori.2168	1299
1	229644097	229644098	0.8813	ori.2173	499
1	229694347	229694348	0.9809	ori.2174	1199
1	229761747	229761748	0.9468	ori.2175	1199
1	230203397	230203398	0.9645	ori.2176	1499
1	230713496	230713497	0.8444	ori.2181	499
1	230778296	230778297	0.914	ori.2182	699
1	230889596	230889597	0.8019	ori.2183	299
1	231004296	231004297	0.9351	ori.2184	1299
1	231114346	231114347	0.9207	ori.2185	1199
1	231298346	231298347	0.9455	ori.2188	999
1	231347246	231347247	0.8178	ori.2189	399
1	231376996	231376997	0.8688	ori.2190	499
1	231473346	231473347	0.8528	ori.2191	599
1	231557746	231557747	0.9708	ori.2192	1599
1	231664346	231664347	0.8203	ori.2193	399
1	231762846	231762847	0.9093	ori.2194	799
1	232167046	232167047	0.9027	ori.2195	399
1	232765846	232765847	0.9327	ori.2196	1599
1	232941546	232941547	0.9337	ori.2197	399
1	233086446	233086447	0.8715	ori.2198	399
1	233431296	233431297	0.9295	ori.2199	699
1	233463746	233463747	0.984	ori.2200	1599
1	233651096	233651097	0.8286	ori.2201	699
1	233750546	233750547	0.8333	ori.2202	1199
1	234041096	234041097	0.9094	ori.2203	299
1	234614446	234614447	0.9775	ori.2206	1199
1	235292015	235292016	0.8479	ori.2209	599
1	235491065	235491066	0.8942	ori.2210	1699
1	235530865	235530866	0.8374	ori.2211	299
1	235667950	235667951	0.9178	ori.2212	1499
1	235813250	235813251	0.9745	ori.2213	1299
1	236030100	236030101	0.9647	ori.2214	999
1	236228150	236228151	0.9418	ori.2215	1299
1	236306000	236306001	0.9138	ori.2216	1399
1	236445150	236445151	0.9297	ori.2217	1299
1	236558950	236558951	0.9777	ori.2218	899
1	236687300	236687301	0.8613	ori.2219	799
1	236958900	236958901	0.91	ori.2220	399
1	237205750	237205751	0.9696	ori.2221	1099
1	237679200	237679201	0.9099	ori.2222	399
1	239826200	239826201	0.8836	ori.2223	399
1	240256500	240256501	0.9432	ori.2224	999
1	241587700	241587701	0.9072	ori.2225	999
1	241682750	241682751	0.9509	ori.2226	699
1	241803452	241803453	0.9462	ori.2227	1099
1	241838502	241838503	0.8789	ori.2228	399
1	242220552	242220553	0.9164	ori.2229	299
1	242687802	242687803	0.9153	ori.2230	999
1	243418252	243418253	0.9221	ori.2231	699
1	243646752	243646753	0.8786	ori.2232	499
1	244013602	244013603	0.9852	ori.2233	1799
1	244097352	244097353	0.9377	ori.2234	499
1	244212102	244212103	0.953	ori.2235	1999
1	244816552	244816553	0.9269	ori.2238	1099
1	244894102	244894103	0.94	ori.2239	399
1	244998752	244998753	0.95	ori.2240	899
1	245027102	245027103	0.9616	ori.2241	1799
1	245082152	245082153	0.9309	ori.2242	499
1	245133752	245133753	0.9517	ori.2243	1299
1	245318652	245318653	0.9138	ori.2244	3499
1	246311302	246311303	0.8077	ori.2247	399
1	246730002	246730003	0.9351	ori.2251	599
1	246887752	246887753	0.9432	ori.2252	699
1	247095052	247095053	0.9209	ori.2256	1299
1	247171052	247171053	0.9109	ori.2257	499
1	247374002	247374003	0.8593	ori.2262	599
1	247694352	247694353	0.9218	ori.2265	299
1	248855151	248855152	0.8919	ori.2266	499
1	249106499	249106500	0.8261	ori.2267	1599
1	249132649	249132650	0.938	ori.2268	1099
10	735140	735141	0.9937	ori.10784	599
10	830740	830741	0.9363	ori.10785	399
10	977740	977741	0.9843	ori.10786	999
10	3109942	3109943	0.9648	ori.10789	2299
10	3215042	3215043	0.9736	ori.10790	699
10	3827542	3827543	0.9843	ori.10791	1299
10	5855263	5855264	0.9585	ori.10794	1199
10	5931763	5931764	0.9827	ori.10795	1199
10	6019513	6019514	0.9849	ori.10796	899
10	6131263	6131264	0.9408	ori.10797	799
10	6187213	6187214	0.9752	ori.10798	1299
10	7709213	7709214	0.9726	ori.10802	699
10	7829963	7829964	0.9144	ori.10803	399
10	7860513	7860514	0.9746	ori.10804	299
10	11653499	11653500	1	ori.10805	599
10	11865599	11865600	0.9699	ori.10806	599
10	12084449	12084450	0.8945	ori.10807	499
10	12111149	12111150	0.924	ori.10808	499
10	12171699	12171700	0.9957	ori.10809	599
10	12391649	12391650	0.9897	ori.10810	1099
10	13142200	13142201	0.9857	ori.10811	599
10	13341950	13341951	0.9886	ori.10812	499
10	14880649	14880650	0.8878	ori.10813	899
10	14920949	14920950	0.9771	ori.10814	899
10	15210449	15210450	0.9799	ori.10817	1099
10	15412599	15412600	0.9707	ori.10818	399
10	17271449	17271450	0.9443	ori.10819	1299
10	17659199	17659200	0.9925	ori.10820	799
10	21462879	21462880	0.955	ori.10821	1499
10	21785479	21785480	0.969	ori.10822	1699
10	22292429	22292430	0.9834	ori.10826	599
10	22629779	22629780	0.9849	ori.10827	699
10	23002779	23002780	0.9737	ori.10828	499
10	23299579	23299580	0.9265	ori.10829	299
10	23728679	23728680	0.9909	ori.10830	1299
10	26986629	26986630	0.972	ori.10831	399
10	27149579	27149580	0.9367	ori.10832	699
10	27529679	27529680	0.9105	ori.10833	299
10	28031629	28031630	0.9193	ori.10834	599
10	28591829	28591830	0.9904	ori.10835	599
10	28822129	28822130	0.9668	ori.10836	1599
10	28966429	28966430	0.9845	ori.10837	599
10	30024979	30024980	0.9713	ori.10838	1699
10	30723029	30723030	0.9611	ori.10839	999
10	31320779	31320780	0.9105	ori.10840	299
10	31608429	31608430	0.958	ori.10841	1599
10	31892528	31892529	0.9528	ori.10842	399
10	32217878	32217879	0.9637	ori.10843	499
10	32345228	32345229	0.9668	ori.10844	399
10	32635528	32635529	0.9458	ori.10845	599
10	33247028	33247029	0.9815	ori.10846	1199
10	33624828	33624829	0.9487	ori.10847	2199
10	35103928	35103929	0.9817	ori.10848	1599
10	35379078	35379079	0.9273	ori.10849	499
10	35416028	35416029	0.9646	ori.10850	799
10	35931028	35931029	0.9673	ori.10853	1399
10	38146978	38146979	0.9331	ori.10854	299
10	42971498	42971499	0.9124	ori.10855	699
10	43133848	43133849	0.9069	ori.10856	599
10	43249848	43249849	0.9169	ori.10857	2599
10	43278048	43278049	0.8835	ori.10858	399
10	43790298	43790299	0.8069	ori.10883	699
10	43838298	43838299	0.9035	ori.10884	499
10	43866298	43866299	0.8189	ori.10885	299
10	44069848	44069849	0.9274	ori.10891	599
10	44102048	44102049	0.8908	ori.10892	599
10	44144198	44144199	0.9901	ori.10893	699
10	44439098	44439099	0.8132	ori.10897	299
10	44788498	44788499	0.8237	ori.10898	499
10	44812198	44812199	0.8393	ori.10899	299
10	45261098	45261099	0.9233	ori.10903	699
10	45496448	45496449	0.9406	ori.10909	399
10	45869648	45869649	0.9096	ori.10910	1399
10	46090098	46090099	0.9361	ori.10914	899
10	46168248	46168249	0.9469	ori.10915	799
10	47656036	47656037	0.9674	ori.10919	799
10	48286810	48286811	0.8353	ori.10929	499
10	49514843	49514844	0.9579	ori.10930	1199
10	49732045	49732046	0.9616	ori.10933	799
10	49812945	49812946	0.8043	ori.10934	799
10	50534145	50534146	0.8189	ori.10937	799
10	50746896	50746897	0.9072	ori.10943	499
10	51489020	51489021	0.9045	ori.10918	399
10	52178010	52178011	0.9021	ori.10949	499
10	52383860	52383861	0.9309	ori.10950	2599
10	53824360	53824361	0.8507	ori.10951	399
10	54074410	54074411	0.8172	ori.10952	899
10	54106760	54106761	0.8177	ori.10953	799
10	58120911	58120912	0.8103	ori.10954	299
10	60027510	60027511	0.9261	ori.10955	1099
10	60145160	60145161	0.8532	ori.10958	799
10	60208210	60208211	0.9381	ori.10959	299
10	60273060	60273061	0.8866	ori.10960	599
10	60936710	60936711	0.9303	ori.10961	499
10	61122408	61122409	0.9134	ori.10962	299
10	61469408	61469409	0.9068	ori.10963	1299
10	61666058	61666059	0.9217	ori.10964	1399
10	62493108	62493109	0.9421	ori.10965	699
10	62538608	62538609	0.8741	ori.10966	699
10	62704058	62704059	0.9189	ori.10967	1199
10	62761358	62761359	0.9868	ori.10968	399
10	63422708	63422709	0.9538	ori.10969	299
10	63663109	63663110	0.9146	ori.10970	499
10	64028459	64028460	0.8826	ori.10971	599
10	64134209	64134210	0.9388	ori.10972	699
10	64893360	64893361	0.8396	ori.10976	599
10	65225360	65225361	0.9301	ori.10977	1199
10	65281310	65281311	0.9781	ori.10978	899
10	65390160	65390161	0.9428	ori.10979	799
10	65801510	65801511	0.9061	ori.10980	499
10	68006008	68006009	0.8573	ori.10981	299
10	69644658	69644659	0.9347	ori.10982	1199
10	69834807	69834808	0.9402	ori.10983	699
10	69991157	69991158	0.9327	ori.10984	399
10	70091907	70091908	0.8352	ori.10985	1099
10	70166707	70166708	0.9516	ori.10986	899
10	70231557	70231558	0.8477	ori.10987	399
10	70287157	70287158	0.915	ori.10988	599
10	70320507	70320508	0.9693	ori.10989	899
10	70481257	70481258	0.8996	ori.10990	799
10	70661056	70661057	0.8385	ori.10993	799
10	70716206	70716207	0.8807	ori.10994	699
10	70748806	70748807	0.8728	ori.10995	499
10	70884056	70884057	0.9424	ori.10996	799
10	70940106	70940107	0.8621	ori.10997	299
10	71078406	71078407	0.935	ori.10998	1499
10	71168656	71168657	0.911	ori.10999	599
10	71211306	71211307	0.9226	ori.11000	699
10	71390106	71390107	0.9068	ori.11003	1099
10	71491456	71491457	0.8057	ori.11006	799
10	71562006	71562007	0.8994	ori.11007	1899
10	71649606	71649607	0.8189	ori.11008	299
10	71813106	71813107	0.943	ori.11009	1499
10	71930206	71930207	0.8881	ori.11013	899
10	71993006	71993007	0.9209	ori.11014	1099
10	72043606	72043607	0.9538	ori.11015	499
10	72095006	72095007	0.8525	ori.11016	499
10	72142056	72142057	0.8792	ori.11017	999
10	72164106	72164107	0.9334	ori.11018	899
10	72238606	72238607	0.9116	ori.11021	1899
10	72432306	72432307	0.971	ori.11024	699
10	72576006	72576007	0.9445	ori.11027	899
10	72832657	72832658	0.8102	ori.11031	399
10	73079207	73079208	0.9143	ori.11037	699
10	73447107	73447108	0.8273	ori.11044	499
10	73479457	73479458	0.8326	ori.11045	799
10	73648958	73648959	0.8813	ori.11051	599
10	73724508	73724509	0.9058	ori.11052	1899
10	73767708	73767709	0.8418	ori.11053	1299
10	73822908	73822909	0.8112	ori.11054	299
10	73847358	73847359	0.9288	ori.11055	999
10	73975908	73975909	0.8872	ori.11056	499
10	74033858	74033859	0.8274	ori.11057	1999
10	74057708	74057709	0.8894	ori.11058	899
10	74114608	74114609	0.8802	ori.11061	299
10	74452258	74452259	0.9292	ori.11062	799
10	74856458	74856459	0.8637	ori.11063	999
10	74927958	74927959	0.9141	ori.11064	599
10	75006908	75006909	0.8786	ori.11065	499
10	75173708	75173709	0.9241	ori.11066	699
10	75255508	75255509	0.9058	ori.11067	699
10	75385558	75385559	0.8195	ori.11068	799
10	75599408	75599409	0.911	ori.11075	499
10	75634208	75634209	0.9601	ori.11076	1499
10	75671108	75671109	0.9411	ori.11077	899
10	75758058	75758059	0.8964	ori.11078	1399
10	75911258	75911259	0.897	ori.11079	599
10	75936508	75936509	0.9136	ori.11080	499
10	76585708	76585709	0.9131	ori.11081	2699
10	76970508	76970509	0.9485	ori.11084	1099
10	76994958	76994959	0.9494	ori.11085	2199
10	77191408	77191409	0.9463	ori.11093	699
10	79470958	79470959	0.8175	ori.11096	1199
10	79686358	79686359	0.9746	ori.11097	1399
10	79899357	79899358	0.8326	ori.11098	399
10	79972507	79972508	0.8535	ori.11099	299
10	80063057	80063058	0.9357	ori.11100	599
10	80331807	80331808	0.8042	ori.11101	299
10	80673407	80673408	0.8135	ori.11102	499
10	80784457	80784458	0.801	ori.11107	799
10	80808307	80808308	0.8333	ori.11108	299
10	80828907	80828908	0.9171	ori.11109	4499
10	80861907	80861908	0.8156	ori.11110	499
10	80941607	80941608	0.8315	ori.11114	699
10	81107606	81107607	0.9547	ori.11119	1099
10	81741806	81741807	0.9422	ori.11128	1099
10	81838556	81838557	0.8617	ori.11129	799
10	82168406	82168407	0.9502	ori.11135	699
10	82214456	82214457	0.9324	ori.11136	1599
10	82296006	82296007	0.887	ori.11137	699
10	82459506	82459507	0.8135	ori.11138	299
10	85749606	85749607	0.8954	ori.11139	299
10	85899406	85899407	0.8708	ori.11140	499
10	86004856	86004857	0.8106	ori.11143	399
10	86088606	86088607	0.9693	ori.11144	699
10	86300706	86300707	0.8837	ori.11145	699
10	87495907	87495908	0.9212	ori.11146	499
10	87721557	87721558	0.8326	ori.11147	399
10	88092107	88092108	0.804	ori.11148	499
10	88392057	88392058	0.9027	ori.11157	599
10	88516457	88516458	0.9587	ori.11165	1599
10	88854657	88854658	0.9512	ori.11171	1799
10	89265007	89265008	0.92	ori.11172	899
10	89419607	89419608	0.917	ori.11173	899
10	89577907	89577908	0.846	ori.11174	699
10	89622807	89622808	0.8973	ori.11175	1899
10	90342907	90342908	0.8366	ori.11176	299
10	90640257	90640258	0.9197	ori.11177	999
10	90750807	90750808	0.9019	ori.11178	699
10	91011507	91011508	0.8728	ori.11179	699
10	91174757	91174758	0.9466	ori.11180	799
10	91295457	91295458	0.9579	ori.11181	599
10	91404607	91404608	0.9698	ori.11182	899
10	91621207	91621208	0.9068	ori.11183	299
10	92530207	92530208	0.8122	ori.11184	899
10	92617507	92617508	0.9868	ori.11185	699
10	92923007	92923008	0.9631	ori.11186	1699
10	92980607	92980608	0.9794	ori.11187	699
10	93169957	93169958	0.939	ori.11188	1199
10	93392957	93392958	0.9265	ori.11189	399
10	93558407	93558408	0.9676	ori.11190	699
10	93647207	93647208	0.8898	ori.11191	299
10	93805607	93805608	0.9406	ori.11194	299
10	94050907	94050908	0.921	ori.11195	1099
10	94608557	94608558	0.9638	ori.11200	799
10	94875757	94875758	0.8063	ori.11203	399
10	95256357	95256358	0.9734	ori.11204	399
10	95326507	95326508	0.9247	ori.11205	499
10	95360957	95360958	0.9859	ori.11206	599
10	95462307	95462308	0.8824	ori.11207	299
10	95653857	95653858	0.9336	ori.11208	799
10	95753757	95753758	0.9288	ori.11209	799
10	96122757	96122758	0.8861	ori.11210	399
10	96162807	96162808	0.9695	ori.11211	1299
10	96305657	96305658	0.8368	ori.11212	399
10	96943457	96943458	0.9356	ori.11213	799
10	97050657	97050658	0.9546	ori.11214	799
10	97320907	97320908	0.8805	ori.11215	1299
10	97416207	97416208	0.9372	ori.11216	899
10	97453657	97453658	0.8706	ori.11217	399
10	97667557	97667558	0.9322	ori.11218	599
10	97803657	97803658	0.9494	ori.11219	1199
10	98229407	98229408	0.8264	ori.11220	299
10	98273257	98273258	0.9245	ori.11221	1599
10	98346507	98346508	0.967	ori.11222	899
10	98480407	98480408	0.9469	ori.11223	499
10	98592557	98592558	0.9752	ori.11224	1599
10	98807607	98807608	0.8189	ori.11225	299
10	98925407	98925408	0.8103	ori.11226	299
10	99011257	99011258	0.9809	ori.11229	399
10	99052157	99052158	0.8794	ori.11230	399
10	99186007	99186008	0.9277	ori.11233	899
10	99206007	99206008	0.873	ori.11234	699
10	99258707	99258708	0.9604	ori.11235	1699
10	99292957	99292958	0.8447	ori.11236	399
10	99332757	99332758	0.8061	ori.11237	799
10	99447007	99447008	0.9254	ori.11240	899
10	99473857	99473858	0.9297	ori.11241	1599
10	99497157	99497158	0.8467	ori.11242	799
10	99531407	99531408	0.895	ori.11243	1499
10	99609757	99609758	0.9349	ori.11244	799
10	99790407	99790408	0.9199	ori.11247	1899
10	99894657	99894658	0.8818	ori.11248	599
10	100021207	100021208	0.805	ori.11249	299
10	100206607	100206608	0.8843	ori.11252	699
10	100227757	100227758	0.8497	ori.11253	399
10	100963207	100963208	0.8196	ori.11254	899
10	100992457	100992458	0.886	ori.11255	399
10	101089557	101089558	0.9739	ori.11256	999
10	101380507	101380508	0.902	ori.11260	1699
10	101419207	101419208	0.9513	ori.11261	499
10	101492107	101492108	0.8963	ori.11262	699
10	101769607	101769608	0.9124	ori.11263	899
10	101945607	101945608	0.8497	ori.11264	699
10	101989307	101989308	0.8976	ori.11265	299
10	102046207	102046208	0.8756	ori.11266	699
10	102106707	102106708	0.9048	ori.11267	1299
10	102242357	102242358	0.8975	ori.11268	599
10	102322307	102322308	0.9318	ori.11271	499
10	102381207	102381208	0.8994	ori.11272	299
10	102587307	102587308	0.9272	ori.11283	1299
10	102672707	102672708	0.8708	ori.11284	499
10	102853057	102853058	0.8302	ori.11297	399
10	102949907	102949908	0.817	ori.11301	299
10	103114057	103114058	0.9065	ori.11309	799
10	103454457	103454458	0.9746	ori.11312	1199
10	103948507	103948508	0.8095	ori.11325	499
10	104263957	104263958	0.9415	ori.11339	599
10	104474257	104474258	0.8922	ori.11345	1199
10	104629407	104629408	0.8715	ori.11346	499
10	104678107	104678108	0.9005	ori.11347	1699
10	104952807	104952808	0.99	ori.11348	699
10	105211857	105211858	0.8232	ori.11351	1599
10	105253957	105253958	0.9781	ori.11352	999
10	105362407	105362408	0.8002	ori.11356	299
10	105420958	105420959	0.8485	ori.11357	1599
10	105452458	105452459	0.8824	ori.11358	599
10	105507108	105507109	0.8237	ori.11359	299
10	105580358	105580359	0.8153	ori.11360	399
10	105615158	105615159	0.9433	ori.11361	1199
10	105678108	105678109	0.9147	ori.11362	699
10	105727108	105727109	1	ori.11363	499
10	105881708	105881709	0.9127	ori.11364	699
10	105991908	105991909	0.8949	ori.11365	699
10	106098108	106098109	0.8678	ori.11368	1099
10	106401608	106401609	0.8903	ori.11369	499
10	106577258	106577259	0.8811	ori.11370	399
10	108924108	108924109	0.9298	ori.11371	299
10	109674758	109674759	0.9249	ori.11372	399
10	110326608	110326609	0.8388	ori.11373	499
10	110489808	110489809	0.8924	ori.11374	499
10	111216758	111216759	0.9105	ori.11375	399
10	111683058	111683059	0.9537	ori.11376	599
10	111767858	111767859	0.9661	ori.11377	1199
10	112064408	112064409	0.8938	ori.11381	699
10	112136308	112136309	0.8153	ori.11382	299
10	112257908	112257909	0.951	ori.11383	1499
10	112290208	112290209	0.8402	ori.11384	499
10	112327708	112327709	0.9409	ori.11385	699
10	112403908	112403909	0.9776	ori.11386	899
10	112432258	112432259	0.8525	ori.11387	399
10	112631958	112631959	0.9485	ori.11388	999
10	112679108	112679109	0.8794	ori.11389	1699
10	113943458	113943459	0.8593	ori.11392	599
10	114712259	114712260	0.8864	ori.11393	999
10	114886559	114886560	0.9401	ori.11394	399
10	114970859	114970860	0.8814	ori.11395	599
10	115439509	115439510	0.8658	ori.11396	1099
10	115614759	115614760	0.9201	ori.11397	599
10	115803509	115803510	0.9563	ori.11398	899
10	115933909	115933910	0.8787	ori.11399	899
10	115999509	115999510	0.8884	ori.11400	699
10	116065159	116065160	0.8419	ori.11401	399
10	116164109	116164110	0.9343	ori.11402	1499
10	116527759	116527760	0.9813	ori.11403	599
10	116582009	116582010	0.9559	ori.11404	1099
10	116764309	116764310	0.8615	ori.11405	299
10	116853259	116853260	0.9782	ori.11406	1399
10	118429711	118429712	0.8878	ori.11412	599
10	118501711	118501712	0.9632	ori.11413	1999
10	118609061	118609062	0.8407	ori.11414	899
10	118764661	118764662	0.9454	ori.11415	899
10	119134761	119134762	0.9431	ori.11424	1899
10	119261211	119261212	0.8067	ori.11425	399
10	119806261	119806262	0.9363	ori.11432	1099
10	120101612	120101613	0.8892	ori.11433	399
10	120355712	120355713	0.8068	ori.11434	399
10	120514362	120514363	0.9271	ori.11435	1299
10	120601962	120601963	0.8395	ori.11436	499
10	120789512	120789513	0.9716	ori.11439	1599
10	120840012	120840013	0.9414	ori.11440	999
10	120863762	120863763	0.9779	ori.11441	899
10	120966862	120966863	0.9667	ori.11444	1699
10	121106162	121106163	0.8028	ori.11447	299
10	121249462	121249463	0.8603	ori.11448	299
10	121302312	121302313	0.9753	ori.11449	1399
10	121356112	121356113	0.8573	ori.11450	1399
10	121411212	121411213	0.9736	ori.11451	1399
10	121485612	121485613	0.9519	ori.11452	1199
10	121632412	121632413	0.9331	ori.11453	1399
10	121713362	121713363	0.9044	ori.11454	299
10	121733912	121733913	0.8147	ori.11455	399
10	122216512	122216513	0.8957	ori.11456	1199
10	122610862	122610863	0.891	ori.11457	299
10	122708713	122708714	0.866	ori.11458	399
10	123687565	123687566	0.9614	ori.11461	1099
10	123734465	123734466	0.9515	ori.11462	1099
10	123845415	123845416	0.8021	ori.11463	599
10	123872865	123872866	0.9561	ori.11464	1099
10	123923165	123923166	0.842	ori.11465	699
10	124134416	124134417	0.9708	ori.11466	999
10	124221216	124221217	0.9521	ori.11467	1599
10	124559766	124559767	0.8333	ori.11468	499
10	124606866	124606867	0.843	ori.11469	299
10	124639516	124639517	0.9261	ori.11470	399
10	124713616	124713617	0.8742	ori.11471	599
10	124740016	124740017	0.903	ori.11472	599
10	124768416	124768417	0.8548	ori.11473	1199
10	125427466	125427467	0.8608	ori.11480	299
10	125710416	125710417	0.8247	ori.11483	399
10	125928119	125928120	0.8622	ori.11490	299
10	126011019	126011020	0.8071	ori.11491	299
10	126107419	126107420	0.932	ori.11494	1299
10	126185769	126185770	0.8051	ori.11497	799
10	126218819	126218820	0.8293	ori.11498	299
10	126240119	126240120	0.8646	ori.11499	899
10	126432169	126432170	0.9228	ori.11503	799
10	126605769	126605770	0.9684	ori.11506	1199
10	126691769	126691770	0.8099	ori.11507	999
10	126714969	126714970	0.8708	ori.11508	599
10	127408169	127408170	0.8855	ori.11511	599
10	127463269	127463270	0.8524	ori.11512	2199
10	127511719	127511720	0.9443	ori.11513	699
10	127923919	127923920	0.8024	ori.11514	299
10	128076719	128076720	0.9163	ori.11515	1099
10	128273919	128273920	0.8524	ori.11516	299
10	128594269	128594270	0.9437	ori.11517	1799
10	128899064	128899065	0.8314	ori.11518	599
10	128994714	128994715	0.9145	ori.11519	1699
10	129653914	129653915	0.8366	ori.11522	299
10	129705614	129705615	0.9534	ori.11523	1499
10	129924464	129924465	0.9599	ori.11524	999
10	130009464	130009465	0.8892	ori.11525	2199
10	130338914	130338915	0.9162	ori.11526	299
10	130371514	130371515	0.8238	ori.11527	699
10	131190114	131190115	0.8401	ori.11528	299
10	131265464	131265465	0.9445	ori.11529	999
10	131362714	131362715	0.9353	ori.11530	699
10	131578414	131578415	0.8736	ori.11531	699
10	131614364	131614365	0.8388	ori.11532	999
10	131712914	131712915	0.8013	ori.11533	299
10	131801564	131801565	0.8011	ori.11537	399
10	131843364	131843365	0.8006	ori.11538	399
10	131909114	131909115	0.8996	ori.11539	1099
10	131934614	131934615	0.9157	ori.11540	1499
10	132282814	132282815	0.8082	ori.11544	299
10	132453264	132453265	0.8261	ori.11545	399
10	132633713	132633714	0.8518	ori.11550	699
10	132761163	132761164	0.8028	ori.11551	399
10	132791813	132791814	0.8122	ori.11552	299
10	132861113	132861114	0.8157	ori.11553	499
10	132952713	132952714	0.8208	ori.11554	299
10	132972713	132972714	0.8677	ori.11555	299
10	133110663	133110664	0.9782	ori.11560	599
10	133145463	133145464	0.8679	ori.11561	399
10	133202413	133202414	0.8097	ori.11562	299
10	133330013	133330014	0.8023	ori.11565	499
10	133376413	133376414	0.8309	ori.11566	499
10	133491086	133491087	0.8312	ori.11570	499
10	133559436	133559437	0.8407	ori.11574	399
10	133582036	133582037	0.818	ori.11575	599
10	133774754	133774755	0.8497	ori.11580	499
10	133795554	133795555	0.9826	ori.11581	1299
10	133890554	133890555	0.8006	ori.11582	499
10	134084554	134084555	0.8002	ori.11600	299
10	134145554	134145555	0.9289	ori.11603	1099
10	134166504	134166505	0.8142	ori.11604	399
10	134302704	134302705	0.8254	ori.11618	399
10	134483904	134483905	0.8072	ori.11625	599
11	236750	236751	0.8994	ori.11729	1099
11	747500	747501	0.9701	ori.11785	1399
11	1330730	1330731	0.9677	ori.11844	1399
11	3013730	3013731	0.8909	ori.11988	1399
11	3078530	3078531	0.8952	ori.11989	999
11	3400230	3400231	0.8837	ori.12005	599
11	3663330	3663331	0.8672	ori.12006	1199
11	4116130	4116131	0.8063	ori.12011	599
11	4208830	4208831	0.9574	ori.12012	599
11	4629430	4629431	0.8075	ori.12013	399
11	6255980	6255981	0.8657	ori.12014	899
11	6281080	6281081	0.8684	ori.12015	1099
11	6341180	6341181	0.8691	ori.12016	1499
11	6411680	6411681	0.9335	ori.12017	899
11	6440280	6440281	0.97	ori.12018	899
11	7041681	7041682	0.8278	ori.12024	499
11	7273581	7273582	0.9535	ori.12025	1099
11	7535031	7535032	0.8821	ori.12026	1399
11	7695031	7695032	0.9293	ori.12027	399
11	8361297	8361298	0.8423	ori.12036	299
11	8384547	8384548	0.8817	ori.12037	399
11	8615647	8615648	0.9076	ori.12038	599
11	8662297	8662298	0.8125	ori.12039	299
11	8704497	8704498	0.853	ori.12040	499
11	8752097	8752098	0.8254	ori.12041	299
11	8892597	8892598	0.9439	ori.12042	899
11	8932747	8932748	0.9172	ori.12043	799
11	8985947	8985948	0.9163	ori.12044	1199
11	9025697	9025698	0.9426	ori.12045	1299
11	9112747	9112748	0.9409	ori.12046	599
11	9286797	9286798	0.9202	ori.12047	1099
11	9336047	9336048	0.9103	ori.12048	799
11	9385947	9385948	0.9152	ori.12049	599
11	9406597	9406598	0.868	ori.12050	899
11	9482597	9482598	0.8706	ori.12051	1099
11	9595547	9595548	0.9537	ori.12052	1999
11	9635547	9635548	0.8212	ori.12053	799
11	9685697	9685698	0.9475	ori.12054	699
11	9780197	9780198	0.9267	ori.12055	1299
11	10472447	10472448	0.949	ori.12060	799
11	10562597	10562598	0.9241	ori.12061	699
11	10772747	10772748	0.8802	ori.12062	399
11	10830197	10830198	0.8685	ori.12063	1899
11	10952947	10952948	0.9296	ori.12064	1199
11	11642897	11642898	0.8752	ori.12065	2099
11	11863547	11863548	0.9029	ori.12066	999
11	11990597	11990598	0.8086	ori.12067	499
11	12030397	12030398	0.9373	ori.12068	1699
11	12132497	12132498	0.9407	ori.12069	1299
11	12399297	12399298	0.9528	ori.12070	699
11	12696197	12696198	0.9684	ori.12071	1499
11	13031447	13031448	0.9289	ori.12072	1599
11	13299697	13299698	0.9447	ori.12073	1899
11	13484747	13484748	0.8715	ori.12074	599
11	13690197	13690198	0.9566	ori.12075	1299
11	13985647	13985648	0.8055	ori.12076	1199
11	14380296	14380297	0.9702	ori.12077	1099
11	14402846	14402847	0.9458	ori.12078	599
11	14541896	14541897	0.8045	ori.12079	499
11	14665896	14665897	0.9724	ori.12080	1099
11	14913496	14913497	0.915	ori.12081	699
11	15671846	15671847	0.9088	ori.12082	399
11	15875946	15875947	0.9047	ori.12083	399
11	15927096	15927097	0.8824	ori.12084	299
11	16947147	16947148	0.9256	ori.12088	799
11	17035897	17035898	0.9201	ori.12089	1699
11	17229447	17229448	0.9179	ori.12090	999
11	17298297	17298298	0.928	ori.12091	899
11	17410797	17410798	0.931	ori.12094	899
11	17449997	17449998	0.8237	ori.12095	299
11	17498247	17498248	0.8908	ori.12096	999
11	17523347	17523348	0.8079	ori.12097	399
11	17565797	17565798	0.9242	ori.12098	299
11	17717447	17717448	0.927	ori.12101	799
11	18034647	18034648	0.9336	ori.12106	1199
11	18127547	18127548	0.8878	ori.12107	599
11	18286547	18286548	0.8679	ori.12108	399
11	18416147	18416148	0.9338	ori.12109	599
11	18548347	18548348	0.8952	ori.12110	599
11	18610197	18610198	0.857	ori.12111	299
11	18720497	18720498	0.9589	ori.12112	899
11	18751147	18751148	0.8775	ori.12113	399
11	18813397	18813398	0.8475	ori.12114	1899
11	19138847	19138848	0.917	ori.12115	999
11	19262997	19262998	0.9639	ori.12116	899
11	19735146	19735147	0.8711	ori.12119	2199
11	20178346	20178347	0.8102	ori.12120	999
11	20385396	20385397	0.9569	ori.12121	499
11	20409296	20409297	0.9338	ori.12122	899
11	22214796	22214797	0.8617	ori.12127	1099
11	22647046	22647047	0.818	ori.12128	599
11	22851346	22851347	0.9028	ori.12129	599
11	23702396	23702397	0.8189	ori.12130	499
11	24917996	24917997	0.9208	ori.12131	299
11	25222696	25222697	0.8789	ori.12132	299
11	26621997	26621998	0.8928	ori.12133	499
11	27384747	27384748	0.9188	ori.12134	399
11	27493747	27493748	0.9269	ori.12135	1199
11	27528397	27528398	0.851	ori.12136	299
11	27873647	27873648	0.8667	ori.12140	399
11	28866247	28866248	0.8994	ori.12141	399
11	29746197	29746198	0.8854	ori.12142	299
11	30607647	30607648	0.9602	ori.12143	999
11	32112846	32112847	0.9786	ori.12147	999
11	32355246	32355247	0.8497	ori.12148	399
11	32605446	32605447	0.8884	ori.12151	599
11	32851546	32851547	0.9546	ori.12152	599
11	32914696	32914697	0.9454	ori.12153	1699
11	33037596	33037597	0.9426	ori.12154	699
11	33061246	33061247	0.9144	ori.12155	799
11	33279446	33279447	0.9763	ori.12156	1399
11	33397946	33397947	0.9562	ori.12157	1199
11	33722246	33722247	0.9499	ori.12158	799
11	33757896	33757897	0.9248	ori.12159	699
11	33795946	33795947	0.9149	ori.12160	999
11	33850796	33850797	0.9449	ori.12161	299
11	33891346	33891347	0.9249	ori.12162	1799
11	34073797	34073798	0.9294	ori.12163	1699
11	34378997	34378998	0.9263	ori.12167	1499
11	34460497	34460498	0.8639	ori.12168	499
11	34937897	34937898	0.9129	ori.12169	1099
11	35160847	35160848	0.8579	ori.12170	1199
11	35440997	35440998	0.8748	ori.12171	1299
11	35547198	35547199	0.8102	ori.12172	499
11	35640548	35640549	0.9424	ori.12173	2399
11	35684548	35684549	0.9232	ori.12174	799
11	35965700	35965701	0.9344	ori.12175	699
11	36398450	36398451	0.865	ori.12176	1399
11	36531650	36531651	0.8959	ori.12177	999
11	42366100	42366101	0.8539	ori.12178	299
11	43333750	43333751	0.9314	ori.12179	399
11	43380700	43380701	0.9169	ori.12180	699
11	43569500	43569501	0.949	ori.12181	499
11	43601150	43601151	0.8887	ori.12182	799
11	43702400	43702401	0.8745	ori.12183	699
11	44025650	44025651	0.8267	ori.12187	399
11	44087850	44087851	0.8609	ori.12188	599
11	44117600	44117601	0.9318	ori.12189	1099
11	44286000	44286001	0.8079	ori.12190	699
11	44541900	44541901	0.8414	ori.12195	699
11	44621550	44621551	0.8067	ori.12198	399
11	45116251	45116252	0.8454	ori.12206	799
11	45307751	45307752	0.9596	ori.12212	399
11	45826401	45826402	0.9225	ori.12216	1699
11	45869251	45869252	0.8926	ori.12217	999
11	46142601	46142602	0.8868	ori.12225	2699
11	46299751	46299752	0.8596	ori.12228	999
11	46329501	46329502	0.8497	ori.12229	499
11	46615300	46615301	0.8722	ori.12242	499
11	46639150	46639151	0.8189	ori.12243	799
11	46749900	46749901	0.831	ori.12246	299
11	46867701	46867702	0.9328	ori.12247	499
11	47471052	47471053	0.8331	ori.12265	399
11	47663952	47663953	0.9421	ori.12270	599
11	47788752	47788753	0.9171	ori.12271	999
11	47869902	47869903	0.9126	ori.12272	299
11	48002452	48002453	0.9693	ori.12273	1599
11	56099726	56099727	0.8533	ori.12274	299
11	56612926	56612927	0.8933	ori.12275	299
11	56904424	56904425	0.8892	ori.12276	299
11	56947724	56947725	0.8029	ori.12277	699
11	57143973	57143974	0.8734	ori.12283	399
11	57194523	57194524	0.9121	ori.12284	499
11	57335423	57335424	0.9218	ori.12291	899
11	57365523	57365524	0.8758	ori.12292	899
11	57406573	57406574	0.8046	ori.12293	2199
11	57435672	57435673	0.9292	ori.12294	999
11	57509122	57509123	0.8538	ori.12295	699
11	58346723	58346724	0.91	ori.12296	1299
11	58912423	58912424	0.8734	ori.12297	299
11	58940223	58940224	0.863	ori.12298	1699
11	59317923	59317924	0.8476	ori.12299	299
11	59383023	59383024	0.9055	ori.12300	899
11	59436673	59436674	0.868	ori.12301	1199
11	59458323	59458324	0.9484	ori.12302	299
11	59522973	59522974	0.9042	ori.12303	999
11	59578173	59578174	0.8122	ori.12304	599
11	60540573	60540574	0.8011	ori.12305	399
11	60589623	60589624	0.816	ori.12306	499
11	60749522	60749523	0.8407	ori.12315	299
11	60775722	60775723	0.8593	ori.12316	1499
11	60899572	60899573	0.8321	ori.12317	399
11	60928872	60928873	0.9589	ori.12318	799
11	61100572	61100573	0.9116	ori.12323	999
11	61129572	61129573	0.8126	ori.12324	599
11	61160072	61160073	0.8604	ori.12325	599
11	61197272	61197273	0.9252	ori.12326	1199
11	61231422	61231423	0.8458	ori.12327	299
11	61447922	61447923	0.9459	ori.12338	899
11	61634122	61634123	0.8516	ori.12353	299
11	61658772	61658773	0.9149	ori.12354	1999
11	61684772	61684773	0.9346	ori.12355	999
11	62011672	62011673	0.8189	ori.12360	399
11	62105122	62105123	0.938	ori.12361	499
11	62190972	62190973	0.8021	ori.12362	399
11	62494522	62494523	0.9489	ori.12377	1099
11	62606922	62606923	0.8598	ori.12382	499
11	62648672	62648673	0.8771	ori.12383	999
11	62688922	62688923	0.8226	ori.12384	499
11	62776922	62776923	0.8128	ori.12387	299
11	63258572	63258573	0.9134	ori.12388	399
11	63339572	63339573	0.9372	ori.12389	399
11	63381622	63381623	0.8858	ori.12390	1099
11	63581222	63581223	0.9088	ori.12395	1299
11	63606722	63606723	0.9063	ori.12396	1299
11	63706472	63706473	0.9223	ori.12399	999
11	63896022	63896023	0.8347	ori.12412	299
11	63953522	63953523	0.9056	ori.12415	1699
11	64335772	64335773	0.8573	ori.12441	999
11	64438922	64438923	0.8317	ori.12446	299
11	64646022	64646023	0.9213	ori.12460	1499
11	64949471	64949472	0.8957	ori.12478	1999
11	64981471	64981472	0.8497	ori.12479	399
11	65003971	65003972	0.8198	ori.12480	399
11	65029521	65029522	0.8545	ori.12481	699
11	65122521	65122522	0.9316	ori.12486	1299
11	65190221	65190222	0.8683	ori.12492	1499
11	65245021	65245022	0.9199	ori.12493	699
11	66139271	66139272	0.9498	ori.12549	999
11	66360571	66360572	0.8476	ori.12559	799
11	66384371	66384372	0.8866	ori.12560	1199
11	66725721	66725722	0.9086	ori.12570	1099
11	66886621	66886622	0.9665	ori.12576	1699
11	67120821	67120822	0.827	ori.12585	1299
11	67351771	67351772	0.8532	ori.12606	1799
11	67374471	67374472	0.8953	ori.12607	599
11	67981117	67981118	0.961	ori.12624	2099
11	68039468	68039469	0.9159	ori.12625	799
11	68133318	68133319	0.8102	ori.12629	899
11	68153318	68153319	0.8042	ori.12630	299
11	68228468	68228469	0.9078	ori.12633	999
11	68518418	68518419	0.9311	ori.12637	1899
11	68671568	68671569	0.8522	ori.12643	799
11	68883318	68883319	0.8171	ori.12649	699
11	68904118	68904119	0.8128	ori.12650	299
11	68925118	68925119	0.8718	ori.12651	899
11	69230968	69230969	0.8372	ori.12660	599
11	69258368	69258369	0.9294	ori.12661	399
11	69286118	69286119	0.8048	ori.12662	1299
11	69353818	69353819	0.8084	ori.12663	499
11	69389468	69389469	0.802	ori.12664	399
11	69931756	69931757	0.8102	ori.12685	299
11	70049606	70049607	0.9328	ori.12688	999
11	70116856	70116857	0.9383	ori.12689	1499
11	70245056	70245057	0.9003	ori.12690	1899
11	70309805	70309806	0.9061	ori.12691	599
11	70382105	70382106	0.8189	ori.12695	399
11	70442655	70442656	0.8097	ori.12696	499
11	70508555	70508556	0.8572	ori.12699	1099
11	70533955	70533956	0.8105	ori.12700	299
11	70666655	70666656	0.9148	ori.12701	299
11	70861146	70861147	0.9446	ori.12704	599
11	71498396	71498397	0.9239	ori.12711	699
11	71791796	71791797	0.8123	ori.12714	899
11	71814196	71814197	0.891	ori.12715	499
11	72092794	72092795	0.8155	ori.12719	299
11	72145394	72145395	0.8435	ori.12720	499
11	72169144	72169145	0.9177	ori.12721	399
11	72414495	72414496	0.8034	ori.12727	699
11	72896945	72896946	0.8212	ori.12737	399
11	72929045	72929046	0.8662	ori.12738	1399
11	73309095	73309096	0.9239	ori.12750	1099
11	73372245	73372246	0.831	ori.12751	399
11	73471845	73471846	0.8964	ori.12752	1399
11	73499095	73499096	0.8148	ori.12753	299
11	73694145	73694146	0.8912	ori.12754	999
11	74022695	74022696	0.9337	ori.12755	499
11	74109345	74109346	0.8675	ori.12756	799
11	74178595	74178596	0.8539	ori.12757	699
11	74204545	74204546	0.959	ori.12758	799
11	74303695	74303696	0.8322	ori.12759	299
11	74394695	74394696	0.9188	ori.12760	499
11	74699995	74699996	0.8771	ori.12763	499
11	74951845	74951846	0.9123	ori.12764	599
11	75062894	75062895	0.9375	ori.12765	1099
11	75110594	75110595	0.8309	ori.12766	299
11	75236845	75236846	0.9425	ori.12770	1399
11	75273445	75273446	0.8725	ori.12771	1199
11	75294645	75294646	0.9063	ori.12772	999
11	75379395	75379396	0.9081	ori.12773	2099
11	75479795	75479796	0.937	ori.12774	699
11	75526345	75526346	0.8784	ori.12775	999
11	75954594	75954595	0.8189	ori.12782	299
11	76000144	76000145	0.8245	ori.12783	399
11	76032894	76032895	0.8411	ori.12784	1099
11	76091994	76091995	0.947	ori.12785	1099
11	76572194	76572195	0.9048	ori.12792	1099
11	76777997	76777998	0.957	ori.12795	1099
11	77122995	77122996	0.8836	ori.12805	499
11	77184895	77184896	0.9498	ori.12806	1299
11	77300895	77300896	0.9332	ori.12807	899
11	77348745	77348746	0.8561	ori.12808	599
11	77531896	77531897	0.8811	ori.12809	1899
11	77734196	77734197	0.8455	ori.12810	699
11	77790696	77790697	0.8266	ori.12811	299
11	78128596	78128597	0.9336	ori.12815	1499
11	78285595	78285596	0.8368	ori.12816	299
11	78614295	78614296	0.8447	ori.12817	299
11	80243944	80243945	0.8615	ori.12820	399
11	81455692	81455693	0.9168	ori.12821	299
11	81702092	81702093	0.8962	ori.12822	299
11	82444292	82444293	0.9341	ori.12823	1299
11	82611492	82611493	0.8189	ori.12824	299
11	82868092	82868093	0.8137	ori.12825	899
11	85204794	85204795	0.8239	ori.12826	299
11	85375644	85375645	0.8889	ori.12827	999
11	85522193	85522194	0.944	ori.12828	499
11	85566043	85566044	0.8892	ori.12829	599
11	85779992	85779993	0.9129	ori.12830	1099
11	86383042	86383043	0.9213	ori.12833	799
11	86511592	86511593	0.9344	ori.12834	1099
11	86666592	86666593	0.9381	ori.12835	1499
11	86748892	86748893	0.9016	ori.12836	699
11	87357042	87357043	0.8873	ori.12837	499
11	87802418	87802419	0.8892	ori.12838	299
11	87908468	87908469	0.8439	ori.12839	399
11	88070918	88070919	0.8418	ori.12840	499
11	88910318	88910319	0.8684	ori.12841	299
11	89224468	89224469	0.9181	ori.12842	399
11	89956068	89956069	0.8805	ori.12843	599
11	92702866	92702867	0.8802	ori.12846	399
11	92931016	92931017	0.9589	ori.12847	499
11	93276316	93276317	0.9191	ori.12848	1099
11	93394916	93394917	0.8602	ori.12849	699
11	93583566	93583567	0.892	ori.12852	599
11	93862166	93862167	0.9168	ori.12853	999
11	94134466	94134467	0.9188	ori.12854	399
11	94245816	94245817	0.8867	ori.12855	299
11	94277716	94277717	0.9403	ori.12856	1499
11	94473966	94473967	0.8411	ori.12857	1199
11	94501966	94501967	0.9165	ori.12858	1399
11	94800614	94800615	0.8968	ori.12859	899
11	94823114	94823115	0.9572	ori.12860	899
11	94884464	94884465	0.8029	ori.12861	799
11	94964064	94964065	0.9349	ori.12862	999
11	95522664	95522665	0.9001	ori.12863	999
11	95657164	95657165	0.9127	ori.12864	599
11	96074864	96074865	0.8162	ori.12865	399
11	96123164	96123165	0.8702	ori.12866	599
11	97538250	97538251	0.8829	ori.12867	299
11	98891580	98891581	0.8706	ori.12868	299
11	100558081	100558082	0.9622	ori.12869	699
11	100999031	100999032	0.8914	ori.12870	1799
11	101454131	101454132	0.9105	ori.12871	599
11	101785881	101785882	0.8706	ori.12872	499
11	101918381	101918382	0.8553	ori.12873	499
11	101981681	101981682	0.9628	ori.12874	1699
11	102139481	102139482	0.8202	ori.12875	299
11	102217881	102217882	0.9002	ori.12876	699
11	102323231	102323232	0.888	ori.12877	1399
11	103907578	103907579	0.8451	ori.12880	299
11	104035028	104035029	0.8734	ori.12881	599
11	105481127	105481128	0.8551	ori.12882	399
11	105892777	105892778	0.8485	ori.12883	499
11	105948377	105948378	0.8708	ori.12884	699
11	106889126	106889127	0.8658	ori.12885	2199
11	107461926	107461927	0.8748	ori.12886	1399
11	107799276	107799277	0.9048	ori.12889	699
11	107879876	107879877	0.8859	ori.12890	699
11	107992377	107992378	0.9161	ori.12891	699
11	108369027	108369028	0.9342	ori.12892	799
11	108463927	108463928	0.9077	ori.12893	599
11	108500227	108500228	0.8462	ori.12894	399
11	108535927	108535928	0.8301	ori.12895	399
11	109218677	109218678	0.8497	ori.12896	299
11	109712176	109712177	0.8426	ori.12899	699
11	109963926	109963927	0.9507	ori.12900	1399
11	110167075	110167076	0.9531	ori.12901	1299
11	110300924	110300925	0.9493	ori.12902	999
11	110469474	110469475	0.8702	ori.12903	299
11	110582823	110582824	0.9038	ori.12904	1599
11	111135475	111135476	0.908	ori.12905	299
11	111170325	111170326	0.8748	ori.12906	1799
11	111250125	111250126	0.8124	ori.12907	799
11	111307575	111307576	0.8085	ori.12908	299
11	111383425	111383426	0.9271	ori.12909	799
11	111411775	111411776	0.889	ori.12910	899
11	111473374	111473375	0.9467	ori.12911	1299
11	111636774	111636775	0.8775	ori.12912	699
11	111742073	111742074	0.9052	ori.12913	499
11	111896174	111896175	0.8165	ori.12918	699
11	112097273	112097274	0.9434	ori.12919	499
11	112160923	112160924	0.8894	ori.12920	599
11	112833922	112833923	0.88	ori.12921	999
11	113144422	113144423	0.8171	ori.12922	999
11	113185372	113185373	0.9272	ori.12923	699
11	113258722	113258723	0.8952	ori.12924	399
11	113345772	113345773	0.9054	ori.12925	1299
11	113498122	113498123	0.8878	ori.12926	399
11	113644222	113644223	0.8311	ori.12927	399
11	113746172	113746173	0.9294	ori.12928	699
11	113907022	113907023	0.8544	ori.12929	399
11	113930722	113930723	0.8683	ori.12930	2599
11	114070022	114070023	0.8746	ori.12931	399
11	114310422	114310423	0.8863	ori.12932	399
11	114800320	114800321	0.8723	ori.12933	399
11	115374518	115374519	0.913	ori.12934	1999
11	115630868	115630869	0.8927	ori.12935	699
11	116147167	116147168	0.8153	ori.12936	1099
11	116450867	116450868	0.8448	ori.12937	299
11	116701566	116701567	0.8012	ori.12943	699
11	117015266	117015267	0.964	ori.12946	699
11	117049716	117049717	0.9028	ori.12947	799
11	117103216	117103217	0.9092	ori.12948	1599
11	117299266	117299267	0.8928	ori.12951	299
11	117416565	117416566	0.8223	ori.12952	299
11	117667665	117667666	0.8988	ori.12953	1299
11	117747365	117747366	0.9045	ori.12956	499
11	117857065	117857066	0.9105	ori.12957	699
11	118272615	118272616	0.8275	ori.12961	399
11	118307515	118307516	0.924	ori.12962	1599
11	118401915	118401916	0.9086	ori.12963	1399
11	118443265	118443266	0.8542	ori.12964	499
11	118560809	118560810	0.8268	ori.12968	599
11	118662209	118662210	0.9274	ori.12969	1799
11	118842810	118842811	0.9197	ori.12974	399
11	118868960	118868961	0.8811	ori.12975	699
11	118927811	118927812	0.9224	ori.12978	1199
11	119077060	119077061	0.9622	ori.12984	1099
11	119352361	119352362	0.8298	ori.12992	299
11	119404210	119404211	0.8373	ori.12993	399
11	119455561	119455562	0.8494	ori.12994	1299
11	119508660	119508661	0.8239	ori.12995	299
11	119533460	119533461	0.8057	ori.12996	499
11	119570210	119570211	0.8001	ori.12997	399
11	119884559	119884560	0.8004	ori.13001	699
11	120081908	120081909	0.9414	ori.13006	999
11	120110909	120110910	0.9007	ori.13007	799
11	120383159	120383160	0.8541	ori.13010	2699
11	120435259	120435260	0.9063	ori.13011	1499
11	120774059	120774060	0.8415	ori.13012	299
11	120856859	120856860	0.8974	ori.13013	699
11	120895109	120895110	0.9108	ori.13014	599
11	121163609	121163610	0.8986	ori.13017	799
11	121322909	121322910	0.9122	ori.13018	799
11	122527058	122527059	0.9297	ori.13019	1499
11	122753708	122753709	0.8991	ori.13020	799
11	122933108	122933109	0.8189	ori.13023	1399
11	123066258	123066259	0.8829	ori.13024	1699
11	123172558	123172559	0.8924	ori.13025	299
11	123229258	123229259	0.8775	ori.13026	299
11	123301308	123301309	0.8897	ori.13027	799
11	123381058	123381059	0.8002	ori.13028	299
11	123451358	123451359	0.842	ori.13029	499
11	123525158	123525159	0.8741	ori.13030	1099
11	123612258	123612259	0.9175	ori.13031	699
11	123946757	123946758	0.839	ori.13032	899
11	124081007	124081008	0.8149	ori.13033	599
11	124492946	124492947	0.8118	ori.13034	299
11	124543696	124543697	0.8135	ori.13035	799
11	124588196	124588197	0.8775	ori.13036	599
11	124670096	124670097	0.9467	ori.13043	1199
11	124709446	124709447	0.9267	ori.13044	699
11	124746296	124746297	0.9192	ori.13045	599
11	124766696	124766697	0.8003	ori.13046	399
11	124791146	124791147	0.9089	ori.13047	699
11	124933196	124933197	0.9181	ori.13048	799
11	125034896	125034897	0.9443	ori.13049	1399
11	125241446	125241447	0.8081	ori.13050	299
11	125365646	125365647	0.8743	ori.13051	1299
11	125439496	125439497	0.9299	ori.13052	799
11	125495545	125495546	0.8767	ori.13053	299
11	125820695	125820696	0.8101	ori.13056	599
11	125932745	125932746	0.966	ori.13057	1299
11	126029795	126029796	0.8446	ori.13058	399
11	126081645	126081646	0.8319	ori.13059	699
11	126173945	126173946	0.8827	ori.13062	499
11	126226195	126226196	0.8612	ori.13063	1999
11	126253645	126253646	0.8008	ori.13064	699
11	126286695	126286696	0.9012	ori.13065	399
11	126343145	126343146	0.8097	ori.13066	899
11	126873495	126873496	0.8501	ori.13067	999
11	127149745	127149746	0.8297	ori.13068	299
11	127461795	127461796	0.8679	ori.13069	399
11	127768645	127768646	0.8854	ori.13070	499
11	128085345	128085346	0.8939	ori.13071	299
11	128392195	128392196	0.9005	ori.13072	1199
11	128563945	128563946	0.9045	ori.13073	2499
11	128694545	128694546	0.9072	ori.13074	1099
11	129149195	129149196	0.9373	ori.13078	1399
11	129450445	129450446	0.8669	ori.13081	299
11	129487995	129487996	0.8855	ori.13082	399
11	129765395	129765396	0.9433	ori.13083	599
11	129872545	129872546	0.8957	ori.13084	1899
11	129939945	129939946	0.9581	ori.13085	1899
11	130029745	130029746	0.9468	ori.13086	899
11	130184545	130184546	0.9354	ori.13089	1099
11	130297795	130297796	0.9173	ori.13090	799
11	130318795	130318796	0.8771	ori.13091	1599
11	130343495	130343496	0.9005	ori.13092	599
11	130468445	130468446	0.852	ori.13093	299
11	130786295	130786296	0.9276	ori.13094	799
11	132428345	132428346	0.8573	ori.13097	499
11	132814145	132814146	0.9005	ori.13098	299
11	132952645	132952646	0.9192	ori.13099	1499
11	133231495	133231496	0.801	ori.13100	799
11	133416695	133416696	0.82	ori.13101	399
11	133449445	133449446	0.8524	ori.13102	899
11	133577295	133577296	0.8517	ori.13103	799
11	133703195	133703196	0.9146	ori.13104	1199
11	134094444	134094445	0.905	ori.13114	1899
11	134123594	134123595	0.939	ori.13115	799
11	134146644	134146645	0.9212	ori.13116	1299
11	134282294	134282295	0.9097	ori.13122	1999
11	134402844	134402845	0.8522	ori.13123	499
11	134433094	134433095	0.8722	ori.13124	399
11	134535144	134535145	0.8042	ori.13125	299
12	212816	212817	0.8674	ori.13127	699
12	498416	498417	0.8621	ori.13134	699
12	569466	569467	0.9665	ori.13135	1199
12	752216	752217	0.9486	ori.13140	699
12	862366	862367	0.9566	ori.13141	1799
12	1058816	1058817	0.8652	ori.13142	699
12	1100316	1100317	0.9305	ori.13143	1299
12	1640066	1640067	0.9462	ori.13144	2199
12	1739416	1739417	0.8801	ori.13147	1099
12	1771666	1771667	0.9148	ori.13148	1799
12	1800416	1800417	0.9067	ori.13149	899
12	2162566	2162567	0.8544	ori.13159	799
12	2296916	2296917	0.865	ori.13160	299
12	2339216	2339217	0.8358	ori.13161	699
12	2521316	2521317	0.8316	ori.13162	299
12	2576766	2576767	0.8394	ori.13163	399
12	2862266	2862267	0.9025	ori.13170	599
12	2904666	2904667	0.9642	ori.13171	1399
12	3068666	3068667	0.9387	ori.13174	1599
12	3121716	3121717	0.8562	ori.13175	299
12	3186566	3186567	0.9384	ori.13176	1199
12	3246516	3246517	0.8025	ori.13177	699
12	3309516	3309517	0.9161	ori.13178	1299
12	3475316	3475317	0.9058	ori.13182	899
12	3686316	3686317	0.8123	ori.13185	299
12	3737316	3737317	0.8715	ori.13186	499
12	3862266	3862267	0.9293	ori.13187	799
12	4140616	4140617	0.9389	ori.13188	899
12	4225816	4225817	0.8189	ori.13189	299
12	4274066	4274067	0.8347	ori.13190	599
12	4379016	4379017	0.8975	ori.13191	1099
12	4430266	4430267	0.9047	ori.13192	599
12	5019916	5019917	0.8149	ori.13195	899
12	5153666	5153667	0.8837	ori.13196	1599
12	5542216	5542217	0.8979	ori.13197	299
12	5671716	5671717	0.8238	ori.13198	299
12	5921666	5921667	0.9015	ori.13199	599
12	6054616	6054617	0.899	ori.13200	699
12	6175066	6175067	0.8073	ori.13201	399
12	6309866	6309867	0.8816	ori.13202	1599
12	6388266	6388267	0.8854	ori.13203	1399
12	6579866	6579867	0.9009	ori.13212	999
12	6602816	6602817	0.8119	ori.13213	899
12	6643716	6643717	0.8513	ori.13214	2699
12	6833366	6833367	0.8178	ori.13221	399
12	7125904	7125905	0.9013	ori.13242	999
12	7261046	7261047	0.8549	ori.13243	699
12	7342446	7342447	0.9402	ori.13244	699
12	8185396	8185397	0.9508	ori.13245	799
12	8850646	8850647	0.9622	ori.13246	1299
12	9067246	9067247	0.9166	ori.13247	699
12	9217496	9217497	0.9465	ori.13248	1199
12	9556996	9556997	0.8609	ori.13249	599
12	9800696	9800697	0.882	ori.13250	599
12	9966746	9966747	0.8069	ori.13251	299
12	10306449	10306450	0.8767	ori.13252	299
12	10365749	10365750	0.8457	ori.13253	299
12	10875549	10875550	0.9185	ori.13254	1099
12	11323949	11323950	0.9035	ori.13255	499
12	11653434	11653435	0.8588	ori.13256	399
12	11801984	11801985	0.9046	ori.13257	499
12	12419934	12419935	0.9229	ori.13258	1199
12	12715334	12715335	0.9277	ori.13261	1399
12	12764984	12764985	0.8452	ori.13262	699
12	12939984	12939985	0.9418	ori.13265	699
12	13044234	13044235	0.8913	ori.13266	599
12	13153684	13153685	0.9202	ori.13267	1899
12	13197534	13197535	0.9069	ori.13268	799
12	13254284	13254285	0.9559	ori.13269	699
12	14135034	14135035	0.8615	ori.13270	399
12	14720634	14720635	0.9342	ori.13271	599
12	14927734	14927735	0.8249	ori.13272	799
12	15199284	15199285	0.8796	ori.13273	299
12	15397934	15397935	0.8693	ori.13274	399
12	15475634	15475635	0.926	ori.13275	599
12	15942234	15942235	0.9377	ori.13276	999
12	16035334	16035335	0.8039	ori.13277	399
12	16064334	16064335	0.9332	ori.13278	399
12	19283284	19283285	0.9158	ori.13279	1299
12	19592934	19592935	0.9694	ori.13280	1199
12	19879434	19879435	0.8011	ori.13281	799
12	20049684	20049685	0.8802	ori.13282	299
12	20522534	20522535	0.9433	ori.13283	399
12	21654784	21654785	0.8558	ori.13284	499
12	21927734	21927735	0.8904	ori.13285	399
12	22199334	22199335	0.9121	ori.13286	799
12	22697334	22697335	0.8761	ori.13287	799
12	22778284	22778285	0.9102	ori.13288	699
12	23475084	23475085	0.8497	ori.13289	499
12	25403834	25403835	0.9801	ori.13292	1199
12	25539184	25539185	0.9572	ori.13293	299
12	26111783	26111784	0.9789	ori.13294	1099
12	26348633	26348634	0.9148	ori.13298	399
12	26719083	26719084	0.9209	ori.13299	899
12	26985933	26985934	0.9117	ori.13300	1399
12	27091383	27091384	0.8565	ori.13301	1099
12	27167233	27167234	0.9404	ori.13302	599
12	27216333	27216334	0.9451	ori.13303	599
12	27397233	27397234	0.9098	ori.13304	599
12	27486183	27486184	0.949	ori.13305	1099
12	27677233	27677234	0.8133	ori.13306	399
12	27863833	27863834	0.8894	ori.13307	399
12	27933433	27933434	0.9274	ori.13308	1399
12	28343533	28343534	0.9459	ori.13312	599
12	29302433	29302434	0.9231	ori.13313	1199
12	29936833	29936834	0.9398	ori.13314	1199
12	30323283	30323284	0.8384	ori.13315	299
12	30848534	30848535	0.866	ori.13316	799
12	30907784	30907785	0.9643	ori.13317	899
12	30949084	30949085	0.8872	ori.13318	1499
12	31079684	31079685	0.966	ori.13319	499
12	31117085	31117086	0.8231	ori.13320	699
12	31272484	31272485	0.8283	ori.13321	299
12	31380084	31380085	0.8092	ori.13322	699
12	31478134	31478135	0.8671	ori.13323	2799
12	31743584	31743585	0.9564	ori.13324	1499
12	31881984	31881985	0.8644	ori.13325	499
12	32112484	32112485	0.963	ori.13326	499
12	32259784	32259785	0.9483	ori.13327	899
12	32552584	32552585	0.9489	ori.13328	1099
12	32832584	32832585	0.95	ori.13329	699
12	33049984	33049985	0.9626	ori.13330	499
12	33205934	33205935	0.8531	ori.13331	399
[truncated: 7,341 more rows]
